# Supplementary material for: De novo transcriptome assembly and analysis of differential gene expression in response to drought in European beech
Source: PLoS One. 2017 Sep 5;12(9):e0184167. doi: 10.1371/journal.pone.0184167 (PMC5584803; doi:10.1371/journal.pone.0184167)
Supplement: S3 File — (XLSX) [file pone.0184167.s003.xlsx]

## Sheet: blast2go_table_20160926_0936
Contig_ID	Description	Length	#Hits	e-Value	sim mean	#GO	GO Names list
contig_1	zinc finger family protein	1187	20	3.34e-119	0.797	2	F:zinc ion binding; C:integral component of membrane
contig_10	upf0481 protein at3g47200-like	1824	20	7.13e-80	0.4995	4	F:nucleic acid binding; C:membrane; C:integral component of membrane; P:DNA integration
contig_100	---NA---	243
contig_1000	uncharacterized acetyltransferase at3g50280-like	801	20	3.47e-78	0.7785	2	F:transferase activity, transferring acyl groups other than amino-acyl groups; P:metabolic process
contig_10000	translational activator gcn1	672	20	1.78e-23	0.9485	9	P:regulation of translation; F:protein kinase binding; P:lipid transport; P:regulation of protein kinase activity; F:lipid transporter activity; F:ribosome binding; P:cellular response to stress; P:positive regulation of kinase activity; F:protein kinase regulator activity
contig_10001	vesicle transport protein sft2b-like	528	20	2.22e-61	0.835	2	P:vesicle-mediated transport; C:integral component of membrane
contig_10002	kh domain-containing protein at3g08620-like	1597	20	2.08e-166	0.8925	1	F:RNA binding
contig_10003	60s acidic ribosomal protein p1	910	20	6.26e-26	0.9145	8	F:structural constituent of ribosome; F:protein kinase activator activity; P:cytoplasmic translation; P:activation of protein kinase activity; C:cytosolic large ribosomal subunit; F:large ribosomal subunit rRNA binding; P:translational elongation; C:preribosome, large subunit precursor
contig_10004	cobw domain-containing protein 1-like	1130	20	0	0.874
contig_10005	spermidine synthase 3 isoform 3	1606	20	0	0.9205	5	F:spermidine synthase activity; F:spermine synthase activity; P:polyamine biosynthetic process; F:putrescine N-methyltransferase activity; P:methylation
contig_10006	coatomer subunit gamma-like	3042	20	0	0.9555	5	P:vesicle-mediated transport; F:structural molecule activity; P:intracellular protein transport; C:viral capsid; C:COPI vesicle coat
contig_10007	act-like superfamily protein isoform 1	2072	20	0	0.888	2	P:metabolic process; F:amino acid binding
contig_10008	atp-binding cassette	711	20	1.67e-89	0.7655	7	F:ATP binding; F:ATPase activity, coupled to transmembrane movement of substances; P:transmembrane transport; P:metabolic process; C:integral component of membrane; C:plasma membrane; P:organic substance transport
contig_10009	---NA---	279
contig_1001	ribosomal rna small subunit methyltransferase h-like	2100	20	0	0.825	2	P:rRNA base methylation; F:rRNA (cytosine-N4-)-methyltransferase activity
contig_10010	uncharacterized sugar kinase slr0537-like	1458	20	0	0.919	7	C:chloroplast; F:ribokinase activity; P:AMP biosynthetic process; P:D-ribose metabolic process; F:adenosine kinase activity; P:photosynthesis; P:carbohydrate phosphorylation
contig_10011	ribosomal protein l32e isoform 1	778	20	1.09e-77	0.9745	3	F:structural constituent of ribosome; C:cytosolic large ribosomal subunit; P:translation
contig_10012	---NA---	443
contig_10013	uncharacterized gpi-anchored protein at1g61900-like isoform x1	1886	20	0	0.8715
contig_10014	embryo defective isoform 1	1463	20	1.14e-118	0.765	1	C:integral component of membrane
contig_10015	haloacid dehalogenase-like hydrolase superfamily isoform 1	1020	20	1.13e-93	0.7625	2	F:phosphoprotein phosphatase activity; P:protein dephosphorylation
contig_10016	wall-associated receptor kinase 2-like	732	20	3.88e-67	0.6345	4	C:membrane; F:protein kinase activity; F:binding; P:cellular process
contig_10017	wall-associated receptor kinase 2-like	393	20	4.05e-34	0.622	6	P:signal transduction; C:membrane; C:cell part; P:phosphorylation; F:protein serine/threonine kinase activity; F:binding
contig_10019	f-box family protein	711	20	2.19e-22	0.922
contig_1002	amme syndrome candidateprotein 1	1306	20	3.94e-133	0.9065
contig_10020	FRIGIDA 3	244	20	1.33e-09	0.8845
contig_10021	dynein light chain type 1 family isoform 2	941	20	1.61e-81	0.763	2	C:microtubule associated complex; P:microtubule-based process
contig_10022	pumilio homolog 5	2716	20	0	0.747	2	F:RNA binding; C:cytoplasmic part
contig_10023	Uncharacterized protein isoform 1	1456	20	2.64e-100	0.5785	2	F:DNA binding; P:DNA repair
contig_10024	zinc finger protein zat5	1269	20	5.41e-73	0.587	1	F:DNA binding
contig_10025	guanine nucleotide-binding protein subunit beta-2-like	1599	20	0	0.9565	16	P:regulation of root development; P:fruit development; P:response to extracellular stimulus; C:endoplasmic reticulum; P:jasmonic acid mediated signaling pathway; C:Cul4-RING E3 ubiquitin ligase complex; P:response to ethylene; P:negative regulation of abscisic acid-activated signaling pathway; P:organ morphogenesis; P:lateral root development; P:defense response to fungus, incompatible interactio…
contig_10026	CAAX protease family	201	8	4.18e-05	0.975	8	P:CAAX-box protein processing; P:proteolysis; C:membrane; C:integral component of membrane; F:peptidase activity; F:metalloendopeptidase activity; F:metallopeptidase activity; F:hydrolase activity
contig_10028	homeobox-leucine zipper protein athb-6-like	1929	20	2.95e-134	0.7895	6	C:nucleus; F:transcription factor activity, sequence-specific DNA binding; P:transcription, DNA-templated; F:transaminase activity; P:regulation of transcription, DNA-templated; F:sequence-specific DNA binding
contig_10029	glutamate receptor -like	2308	20	0	0.87	6	F:G-protein coupled receptor activity; P:ion transport; P:G-protein coupled receptor signaling pathway; C:integral component of membrane; P:ionotropic glutamate receptor signaling pathway; F:ionotropic glutamate receptor activity
contig_1003	aspartate chloroplastic-like	1761	20	0	0.9575	6	F:pyridoxal phosphate binding; F:identical protein binding; F:L-phenylalanine:2-oxoglutarate aminotransferase activity; P:cellular amino acid metabolic process; P:biosynthetic process; F:L-aspartate:2-oxoglutarate aminotransferase activity
contig_10030	nuclease harbi1	1877	20	0	0.7345
contig_10031	myosin heavy chain ib-like	1064	20	2.11e-117	0.8445	4	C:myosin complex; P:metabolic process; C:plasma membrane; F:motor activity
contig_10032	mlo-like protein 6	2055	20	0	0.807	5	P:response to biotic stimulus; F:calmodulin binding; C:integral component of membrane; P:defense response; C:plasma membrane
contig_10033	kda vesicle transport protein	660	20	1.87e-53	0.9805	11	C:endoplasmic reticulum membrane; P:vesicle fusion; P:protein transport; C:integral component of membrane; F:SNAP receptor activity; C:SNARE complex; C:Golgi membrane; F:SNARE binding; P:exocytosis; C:plasma membrane; F:transporter activity
contig_10034	kda vesicle transport	845	20	3.37e-113	0.9495	11	C:endoplasmic reticulum membrane; P:vesicle fusion; P:protein transport; C:integral component of membrane; F:SNAP receptor activity; C:SNARE complex; C:Golgi membrane; F:SNARE binding; P:exocytosis; C:plasma membrane; F:transporter activity
contig_10035	copine family isoform 1	1065	20	1.21e-176	0.7855	3	F:zinc ion binding; P:metabolic process; F:ligase activity
contig_10036	probable serine threonine-protein kinase at1g09600-like	1946	20	0	0.888	4	F:ATP binding; F:protein kinase activity; P:protein phosphorylation; C:plasma membrane
contig_10037	cation calcium exchanger 4-like	769	20	6.51e-109	0.883	5	C:heterotrimeric G-protein complex; P:transmembrane transport; P:G-protein coupled receptor signaling pathway; C:integral component of membrane; F:signal transducer activity
contig_10038	cation calcium exchanger 4-like	272	20	6.49e-21	0.789	2	P:transmembrane transport; C:integral component of membrane
contig_1004	ormdl family protein	1386	20	1.86e-99	0.948	2	C:endoplasmic reticulum membrane; C:integral component of membrane
contig_10040	cytochrome p450 87a3-like	1022	20	9.47e-175	0.7695	10	F:taxane 10-beta-hydroxylase activity; F:iron ion binding; P:multicellular organism development; C:integral component of membrane; P:brassinosteroid biosynthetic process; C:endoplasmic reticulum; P:oxidation-reduction process; P:sterol metabolic process; P:brassinosteroid homeostasis; F:heme binding
contig_10041	cytochrome p450 87a3-like	1484	20	1.28e-179	0.7505	10	F:taxane 10-beta-hydroxylase activity; F:iron ion binding; P:multicellular organism development; C:integral component of membrane; P:brassinosteroid biosynthetic process; C:endoplasmic reticulum; P:oxidation-reduction process; P:sterol metabolic process; P:brassinosteroid homeostasis; F:heme binding
contig_10042	---NA---	268
contig_10043	cytochrome p450 714a1-like	2086	20	0	0.75	6	F:iron ion binding; F:oxidoreductase activity, acting on paired donors, with incorporation or reduction of molecular oxygen; C:integral component of membrane; P:oxidation-reduction process; F:monooxygenase activity; F:heme binding
contig_10044	gigantea	1537	16	2.24e-07	0.6444	2	P:response to abiotic stimulus; P:regulation of biological process
contig_10045	ser thr protein kinase	514	20	1.04e-31	0.5125	1	F:transferase activity
contig_10046	uncharacterized aarf domain-containing protein kinase 1-like	1828	20	0	0.823	4	F:ATP binding; F:protein kinase activity; C:extracellular region; P:protein phosphorylation
contig_10047	udp-rhamnose:rhamnosyltransferase 1	1625	20	0	0.7385	5	P:flavonoid glucuronidation; F:quercetin 3-O-glucosyltransferase activity; C:intracellular membrane-bounded organelle; F:quercetin 7-O-glucosyltransferase activity; P:flavonoid biosynthetic process
contig_10048	ubiquitin carboxyl-terminal hydrolase 16-like	1764	20	0	0.8045	10	P:cell proliferation; P:protein deubiquitination; P:root development; P:regulation of response to salt stress; F:metal ion binding; P:flower development; P:leaf development; C:integral component of membrane; F:thiol-dependent ubiquitinyl hydrolase activity; P:ubiquitin-dependent protein catabolic process
contig_10049	katanin p80 wd40 repeat-containing subunit b1 homolog isoform x1	4185	20	0	0.853	6	F:transferase activity, transferring acyl groups; P:microtubule severing; C:katanin complex; P:metabolic process; C:microtubule; F:microtubule binding
contig_1005	---NA---	475
contig_10050	ap2-like ethylene-responsive transcription factor at2g41710-like	1784	20	0	0.842	6	C:nucleus; F:DNA binding; F:transcription factor activity, sequence-specific DNA binding; P:transcription, DNA-templated; P:multicellular organism development; P:regulation of transcription, DNA-templated
contig_10051	PREDICTED: uncharacterized protein LOC103320704	302	20	3.88e-09	0.833	5	P:cell division; C:spindle microtubule; P:chromosome segregation; C:condensed chromosome outer kinetochore; F:microtubule binding
contig_10052	nucleoporin interacting component (nup93 nic96-like) family protein isoform 1	2829	20	0	0.9135	6	P:protein import into nucleus; F:structural constituent of nuclear pore; P:nuclear pore complex assembly; F:transferase activity; P:poly(A)+ mRNA export from nucleus; C:nuclear pore
contig_10053	proton-dependent oligopeptide transport family protein	2475	20	0	0.8625	3	C:integral component of membrane; P:transport; F:transporter activity
contig_10054	probable polygalacturonase non-catalytic subunit jp650	767	20	2.67e-121	0.914
contig_10055	---NA---	391
contig_10056	regulator of nonsense transcripts upf2-like	846	20	8.73e-42	0.8695	1	F:RNA binding
contig_10057	casc3 barentsz eif4aiii isoform 1	2300	20	0	0.7805	4	P:cellular transition metal ion homeostasis; F:transition metal ion binding; C:cytoplasm; P:metal ion transport
contig_10058	histone deacetylase 8	870	20	1.32e-115	0.914	2	P:metabolic process; F:hydrolase activity
contig_10059	probable receptor-like protein kinase at1g67000	603	20	1.04e-30	0.7075	5	F:nucleotide binding; P:cell surface receptor signaling pathway; F:protein serine/threonine kinase activity; P:protein phosphorylation; C:plasma membrane
contig_1006	zim-like 1 isoform 1	1671	20	1.32e-116	0.709	9	C:nucleus; C:transcription factor complex; F:RNA polymerase II transcription factor binding; F:RNA polymerase II regulatory region sequence-specific DNA binding; P:cell differentiation; P:transcription from RNA polymerase II promoter; F:transcriptional activator activity, RNA polymerase II transcription regulatory region sequence-specific binding; F:chromatin binding; P:positive regulation of tra…
contig_10060	g-type lectin s-receptor-like serine threonine-kinase	203	20	5.42e-29	0.9095	10	F:ATP binding; C:plasmodesma; F:ubiquitin protein ligase binding; P:recognition of pollen; P:innate immune response; C:integral component of membrane; F:protein serine/threonine kinase activity; F:carbohydrate binding; P:protein phosphorylation; C:plasma membrane
contig_10061	PREDICTED: uncharacterized protein LOC103416946	1945	20	1.13e-82	0.602
contig_10062	nad -binding rossmann-fold superfamily protein isoform 1	2700	20	1.07e-171	0.871	1	C:chloroplast stroma
contig_10063	adp atp translocase	981	20	4.71e-170	0.891	6	P:transmembrane transport; F:structural constituent of ribosome; C:integral component of membrane; C:mitochondrial inner membrane; F:transporter activity; P:translation
contig_10064	ribosomal protein l2	987	20	3.99e-119	0.8655	4	F:structural constituent of ribosome; C:mitochondrion; C:ribosome; P:translation
contig_10065	ribosomal protein l2	1101	20	1.71e-88	0.889	4	F:structural constituent of ribosome; C:mitochondrion; C:ribosome; P:translation
contig_10066	l-type lectin-domain containing receptor kinase -like	2557	20	0	0.738	4	F:nucleotide binding; C:membrane; F:protein kinase activity; P:phosphorylation
contig_10067	wd repeat domain phosphoinositide-interacting protein 3-like	1044	20	4.92e-156	0.9125	14	P:nucleophagy; P:protein localization to pre-autophagosomal structure; C:pre-autophagosomal structure membrane; P:leaf senescence; P:protein lipidation; P:response to starvation; F:phosphatidylinositol-3,5-bisphosphate binding; P:mitophagy; P:response to water deprivation; C:nucleus; P:autophagic cell death; C:cytosol; F:phosphatidylinositol-3-phosphate binding; C:extrinsic component of membrane
contig_10068	bud13 homolog	1785	20	4.8e-168	0.696	1	C:intracellular part
contig_10069	60s ribosomal protein l23	290	20	5.84e-62	1	7	C:chloroplast; F:structural constituent of ribosome; P:embryo development ending in seed dormancy; C:cytosolic large ribosomal subunit; C:nucleolus; F:large ribosomal subunit rRNA binding; P:translation
contig_1007	acyl carrier protein chloroplastic	872	20	4.34e-58	0.815	4	F:oxidoreductase activity; P:oxidation-reduction process; F:phosphopantetheine binding; P:fatty acid biosynthetic process
contig_10070	---NA---	648
contig_10071	---NA---	707
contig_10072	protein mks1-like	939	20	2.77e-62	0.564	2	C:membrane; C:integral component of membrane
contig_10073	amp deaminase-like	3164	20	0	0.806	3	F:AMP deaminase activity; P:IMP salvage; C:integral component of membrane
contig_10074	multicopy suppressor of ira1	1056	20	0	0.976	3	C:nucleus; F:histone acetyltransferase activity; P:histone acetylation
contig_10075	phospholipase d beta 1	2363	20	0	0.917	11	C:nucleus; F:phosphatidylinositol-4,5-bisphosphate binding; P:defense response to bacterium, incompatible interaction; C:plasmodesma; F:protein binding; C:cytoplasm; C:membrane; P:lipid catabolic process; P:response to cadmium ion; F:phospholipase D activity; F:N-acylphosphatidylethanolamine-specific phospholipase D activity
contig_10076	glutaredoxin family protein	1033	20	4.37e-54	0.898	5	C:cell; F:protein disulfide oxidoreductase activity; F:electron carrier activity; P:cell redox homeostasis; P:oxidation-reduction process
contig_10077	s-adenosyl-l-methionine-dependent methyltransferases superfamily isoform 2	2884	20	0	0.6495	3	P:RNA methylation; P:7-methylguanosine RNA capping; F:methyltransferase activity
contig_10078	probable s-adenosylmethionine-dependent methyltransferase at5g37990	703	20	4.59e-115	0.795	2	F:methyltransferase activity; P:methylation
contig_10079	probable s-adenosylmethionine-dependent methyltransferase at5g37990	316	20	1.44e-39	0.741	1	F:transferase activity
contig_1008	PREDICTED: uncharacterized protein LOC103320482	837	20	5.05e-98	0.921
contig_10080	zinc finger family protein	1402	20	2.2e-128	0.7255	8	F:ubiquitin conjugating enzyme binding; F:ubiquitin protein ligase activity; C:ubiquitin ligase complex; C:cytoplasm; F:metal ion binding; P:protein polyubiquitination; P:positive regulation of proteasomal ubiquitin-dependent protein catabolic process; P:protein ubiquitination involved in ubiquitin-dependent protein catabolic process
contig_10081	ring u-box domain-containing isoform 1	2269	20	8.92e-156	0.5975	4	F:zinc ion binding; F:metal ion binding; P:metabolic process; F:ligase activity
contig_10082	hypothetical protein EUGRSUZ_J00798	2153	20	0	0.8475	1	C:plasma membrane
contig_10083	pentatricopeptide repeat-containing protein chloroplastic-like	2131	20	0	0.87	3	C:chloroplast stroma; F:mRNA binding; P:mRNA processing
contig_10084	---NA---	493
contig_10085	probable carboxylesterase 18-like	712	20	4.68e-07	0.6335	3	P:metabolic process; F:carboxylic ester hydrolase activity; F:hydrolase activity
contig_10086	probable apyrase 6-like	2280	20	0	0.7845	3	P:metabolic process; C:integral component of membrane; F:hydrolase activity
contig_10087	atp binding	2494	20	0	0.8125	4	F:ATP binding; C:chloroplast; P:metabolic process; F:hydrolase activity
contig_10088	reactive oxygen species modulator 1	713	20	6.29e-22	0.981	1	C:integral component of membrane
contig_10089	---NA---	204
contig_1009	minor allergen alt a 7-like	943	20	3.93e-126	0.974	4	F:FMN binding; P:negative regulation of transcription, DNA-templated; F:oxidoreductase activity; P:oxidation-reduction process
contig_10090	cleavage and polyadenylation specificity factor cpsf30-like	636	20	4.8e-43	0.7665	2	F:RNA binding; F:metal ion binding
contig_10091	dna-binding bromodomain-containing	2754	20	0	0.7245	2	F:transferase activity, transferring acyl groups; P:metabolic process
contig_10092	---NA---	246
contig_10093	epidermal patterning factor-like protein 3	524	20	1.8e-22	0.74	1	P:guard cell differentiation
contig_10094	fbd-associated f-box protein at5g22720	368	20	8.03e-13	0.5295
contig_10095	eh domain-containing protein 1-like	1230	20	0	0.9015	10	F:GTP binding; P:hyperosmotic salinity response; C:endosome; C:plasmodesma; P:regulation of actin cytoskeleton organization; F:calcium ion binding; P:protein homooligomerization; P:endocytosis; C:plasma membrane; P:endocytic recycling
contig_10096	orf107b gene product	424	3	7.27e-16	0.8267	1	C:mitochondrion
contig_10097	ring fyve phd zinc finger superfamily protein isoform 2	1370	20	0	0.861	5	C:late endosome membrane; F:ubiquitin binding; F:metal ion binding; P:intralumenal vesicle formation; P:multivesicular body assembly
contig_10098	---NA---	314
contig_10099	regulator of chromosome condensation family protein	2294	20	0	0.9035	2	F:oxidoreductase activity, acting on paired donors, with incorporation or reduction of molecular oxygen; P:oxidation-reduction process
contig_101	---NA---	1054
contig_1010	transcription factor ilr3-like	710	20	2.24e-31	0.8545	2	F:DNA binding; F:protein dimerization activity
contig_10100	thioredoxin family protein isoform 2	1264	20	1.59e-115	0.9335	8	F:protein disulfide oxidoreductase activity; F:electron carrier activity; P:glutathione metabolic process; C:chloroplast envelope; F:glutathione transferase activity; P:cell redox homeostasis; P:oxidation-reduction process; C:chloroplast thylakoid membrane
contig_10101	ethylene-responsive transcription factor erf114-like	1618	20	3.08e-46	0.6245	7	F:DNA binding; C:nucleus; F:transcription factor activity, sequence-specific DNA binding; P:response to salt stress; P:transcription, DNA-templated; P:positive regulation of transcription, DNA-templated; P:regulation of transcription, DNA-templated
contig_10102	beta-galactosidase 17-like	1182	20	1.67e-116	0.7905	6	F:nucleic acid binding; P:carbohydrate metabolic process; F:metal ion binding; C:integral component of membrane; C:vacuole; F:beta-galactosidase activity
contig_10103	ras-related protein rhn1-like isoform x1	1237	20	4.98e-118	0.916	8	F:GTP binding; P:nucleocytoplasmic transport; P:small GTPase mediated signal transduction; F:GTPase activity; C:membrane; P:metabolic process; P:intracellular protein transport; C:intracellular
contig_10104	p21-activated protein kinase-interacting protein 1-like	1459	20	3.24e-171	0.833	6	F:nucleotide binding; C:heterotrimeric G-protein complex; F:protein binding; C:cytoplasm; C:nucleolus; C:Cul4-RING E3 ubiquitin ligase complex
contig_10105	ankyrin repeat-containing protein at3g12360-like	458	20	8.89e-26	0.597	2	C:membrane; C:integral component of membrane
contig_10106	---NA---	254
contig_10107	mitochondrial isoform x1	1512	20	0	0.9095	3	C:chloroplast; F:dihydroorotase activity; P:pyrimidine nucleobase biosynthetic process
contig_10108	adenine nucleotide alpha hydrolases-like superfamily	505	20	1.11e-14	0.661	3	P:metabolic process; P:response to stress; F:hydrolase activity
contig_1011	dna binding	3101	20	0	0.7775	2	C:membrane; F:chromatin binding
contig_10110	dna (cytosine-5)-methyltransferase drm2-like	2532	20	0	0.732	3	C:membrane; F:transferase activity; P:methylation
contig_10111	uncharacterized loc101220526	1286	20	7.5e-137	0.7365	2	C:membrane; C:Golgi apparatus
contig_10112	conserved hypothetical protein	1174	2	2.78e-11	0.74
contig_10113	beta-adaptin-like protein a	3817	20	0	0.9035	4	P:vesicle-mediated transport; C:clathrin adaptor complex; F:protein transporter activity; P:intracellular protein transport
contig_10114	---NA---	1083
contig_10115	---NA---	1006
contig_10116	---NA---	426
contig_10117	---NA---	295
contig_10118	phosphate transporter pho1-like isoform x2	346	20	4.59e-55	0.8685	6	F:phosphate ion transmembrane transporter activity; C:trans-Golgi network; C:integral component of membrane; P:cellular response to phosphate starvation; C:plasma membrane; P:phosphate ion transmembrane transport
contig_10119	hypothetical protein CICLE_v10003637mg	1056	20	2.23e-41	0.7465	1	C:integral component of membrane
contig_1012	uncharacterized loc101203862	547	20	1.9e-34	0.9195
contig_10120	acetolactate synthase small subunit chloroplastic-like	1225	20	0	0.851	7	F:acetolactate synthase activity; C:chloroplast; C:cytosol; P:leucine metabolic process; P:valine metabolic process; F:amino acid binding; P:branched-chain amino acid biosynthetic process
contig_10121	gdp-mannose transporter gonst4-like	1730	20	0	0.899	4	P:nucleotide-sugar transport; C:integral component of membrane; P:carbohydrate transport; C:Golgi apparatus
contig_10122	dead-box atp-dependent rna helicase 56	1804	20	0	0.955	9	F:nucleic acid binding; P:mRNA export from nucleus; F:ATP binding; P:regulation of gene expression; P:RNA secondary structure unwinding; C:spliceosomal complex; P:cellular response to DNA damage stimulus; F:ATP-dependent RNA helicase activity; P:mRNA splicing, via spliceosome
contig_10123	disease resistance rpp13-like protein 1	1346	20	0	0.7205	2	F:ADP binding; P:defense response
contig_10124	af405557_1reverse transcriptase	1041	20	8.63e-17	0.5405	2	F:transferase activity, transferring phosphorus-containing groups; P:DNA metabolic process
contig_10125	nodulin 21 -like transporter family protein	1398	20	0	0.83	7	P:amino acid homeostasis; C:integral component of membrane; F:amino acid transmembrane transporter activity; C:plasma membrane; P:amino acid transmembrane transport; P:amino acid export; P:amino acid import
contig_10126	endoplasmic reticulum-golgi intermediate compartment protein 3-like	1743	20	0	0.89	2	C:integral component of membrane; C:endoplasmic reticulum
contig_10127	ubiquitin domain-containing protein dsk2b-like isoform x1	2106	20	0	0.764	1	C:cytoplasm
contig_10128	receptor-like cytosolic serine threonine-protein kinase rbk2	1913	20	0	0.837	3	F:ATP binding; F:protein serine/threonine kinase activity; P:protein phosphorylation
contig_10129	probable small nuclear ribonucleoprotein g	460	20	2.73e-13	0.9805	16	C:U5 snRNP; C:U2 snRNP; C:U1 snRNP; C:small nucleolar ribonucleoprotein complex; C:U4 snRNP; P:mRNA splicing, via spliceosome; C:U12-type spliceosomal complex; F:RNA binding; C:catalytic step 2 spliceosome; C:precatalytic spliceosome; C:SMN-Sm protein complex; C:P granule; C:spliceosomal tri-snRNP complex; C:cytosol; C:viral nucleocapsid; C:U2-type prespliceosome
contig_1013	pentatricopeptide repeat-containing protein at2g15690-like	2068	20	0	0.753	2	F:zinc ion binding; F:transferase activity
contig_10130	---NA---	665
contig_10131	1-amino-cyclopropane-1-carboxylate synthase 12 isoform 2	1302	20	1.03e-103	0.886	4	P:1-aminocyclopropane-1-carboxylate biosynthetic process; F:pyridoxal phosphate binding; F:1-aminocyclopropane-1-carboxylate synthase activity; C:integral component of membrane
contig_10132	letm1 and ef-hand domain-containing protein mitochondrial-like	3621	20	0	0.8865	3	F:calcium ion binding; F:ribosome binding; C:integral component of membrane
contig_10133	---NA---	343
contig_10134	uncharacterized loc101220526	651	20	6.13e-78	0.747	2	C:membrane; C:Golgi apparatus
contig_10135	udp-glycosyltransferase 74f2	1276	20	7.3e-90	0.859	7	P:flavonoid glucuronidation; F:anthocyanidin 3-O-glucosyltransferase activity; F:quercetin 3-O-glucosyltransferase activity; C:intracellular membrane-bounded organelle; F:quercetin 7-O-glucosyltransferase activity; C:integral component of membrane; P:flavonoid biosynthetic process
contig_10136	---NA---	297
contig_10137	zinc finger isoform 1	795	20	9.51e-66	0.8105	12	F:nucleic acid binding; F:RNA-directed DNA polymerase activity; F:zinc ion binding; F:ubiquitin conjugating enzyme binding; F:ubiquitin protein ligase activity; C:ubiquitin ligase complex; C:cytoplasm; P:protein polyubiquitination; P:RNA-dependent DNA biosynthetic process; P:positive regulation of proteasomal ubiquitin-dependent protein catabolic process; F:ligase activity; P:protein ubiquitinati…
contig_10138	water chloroplastic-like	2804	20	0	0.8545	8	C:chloroplast stroma; F:phosphoglucan, water dikinase activity; F:ATP binding; F:starch binding; F:carbohydrate kinase activity; P:protein autophosphorylation; P:carbohydrate phosphorylation; P:starch metabolic process
contig_10139	---NA---	248
contig_1014	arm repeat superfamily protein isoform 1	2032	20	0	0.839	2	C:nucleus; C:cytoplasm
contig_10140	protein lifeguard 2-like	380	20	5.71e-24	0.592	2	C:membrane; C:integral component of membrane
contig_10141	---NA---	209
contig_10142	---NA---	394
contig_10143	rna polymerase sigma factor	2334	20	0	0.786	8	P:cellular response to light stimulus; F:DNA binding; C:chloroplast; F:transcription factor activity, sequence-specific DNA binding; F:plastid sigma factor activity; P:positive regulation of transcription, DNA-templated; P:seedling development; P:DNA-templated transcription, initiation
contig_10144	nodulin 21 -like transporter family protein	930	20	2.09e-90	0.759	4	P:transmembrane transport; F:transmembrane transporter activity; C:integral component of membrane; C:plasma membrane
contig_10145	---NA---	801
contig_10147	sts14 protein	762	20	5.04e-80	0.846
contig_10148	light-inducible protein cprf2-like isoform x1	1175	20	1.19e-14	0.535	3	F:transcription factor activity, sequence-specific DNA binding; P:regulation of transcription, DNA-templated; F:sequence-specific DNA binding
contig_10149	vesicle-associated protein 1-2-like	1403	20	6.48e-110	0.9065	2	C:endoplasmic reticulum membrane; C:integral component of membrane
contig_1015	glucuronosyltransferase pgsip8-like	2192	20	0	0.867	3	F:transferase activity, transferring glycosyl groups; C:integral component of membrane; P:protein glycosylation
contig_10150	trans-cinnamate 4-hydroxylase	850	20	2.51e-105	0.9585	7	F:iron ion binding; P:lignin metabolic process; C:membrane; P:secondary metabolite biosynthetic process; P:oxidation-reduction process; F:trans-cinnamate 4-monooxygenase activity; F:heme binding
contig_10151	cinnamate 4-hydroxylase	1595	20	0	0.9605	7	F:iron ion binding; P:lignin metabolic process; P:secondary metabolite biosynthetic process; C:integral component of membrane; P:oxidation-reduction process; F:trans-cinnamate 4-monooxygenase activity; F:heme binding
contig_10152	u2 small nuclear ribonucleoprotein b -like	704	20	8.56e-114	0.831	2	F:nucleotide binding; F:nucleic acid binding
contig_10153	mismatch repair endonuclease pms2-like	1590	20	2.81e-175	0.7785	11	F:ATPase activity; F:ATP binding; P:sulfur compound metabolic process; P:DNA recombination; C:MutLalpha complex; P:pollen development; P:seed development; P:mismatch repair; F:mismatched DNA binding; P:pyrimidine-containing compound metabolic process; F:single-stranded DNA binding
contig_10154	---NA---	391
contig_10155	mannosyl-oligosaccharide glucosidase gcs1-like	2984	20	0	0.854	5	C:endoplasmic reticulum membrane; C:integral component of membrane; P:protein N-linked glycosylation; F:mannosyl-oligosaccharide glucosidase activity; P:oligosaccharide metabolic process
contig_10156	serine carboxypeptidase-like 45-like	1071	20	7.99e-143	0.728	4	P:secondary metabolic process; F:transferase activity, transferring acyl groups other than amino-acyl groups; F:serine-type carboxypeptidase activity; P:proteolysis involved in cellular protein catabolic process
contig_10157	serine carboxypeptidase-like 45-like	1545	20	4.33e-159	0.7635	4	P:secondary metabolic process; F:transferase activity, transferring acyl groups other than amino-acyl groups; F:serine-type carboxypeptidase activity; P:proteolysis involved in cellular protein catabolic process
contig_10158	serine carboxypeptidase-like 45-like	1101	20	3.11e-137	0.7175	4	P:secondary metabolic process; F:transferase activity, transferring acyl groups other than amino-acyl groups; F:serine-type carboxypeptidase activity; P:proteolysis involved in cellular protein catabolic process
contig_10159	---NA---	437
contig_1016	lipoxygenase	2333	20	0	0.9085	8	C:chloroplast; P:jasmonic acid biosynthetic process; F:metal ion binding; P:oxylipin biosynthetic process; P:lipid oxidation; P:response to wounding; F:linoleate 13S-lipoxygenase activity; C:plasma membrane
contig_10160	kda class ii heat shock	482	20	1.51e-46	0.902	1	C:cytoplasm
contig_10161	kda class ii heat shock	398	20	3.34e-46	0.87	1	C:cytoplasm
contig_10162	ubiquitin carboxyl-terminal hydrolase isozyme l3	1310	20	4.81e-141	0.9035	4	F:thiol-dependent ubiquitin-specific protease activity; P:protein deubiquitination; C:cytoplasm; P:ubiquitin-dependent protein catabolic process
contig_10163	-trehalose-phosphate synthase	2873	20	0	0.9435	4	F:alpha,alpha-trehalose-phosphate synthase (UDP-forming) activity; F:trehalose-phosphatase activity; P:trehalose biosynthetic process; P:dephosphorylation
contig_10164	PREDICTED: uncharacterized protein LOC107359480	426	12	1.01e-93	0.825
contig_10165	e3 ubiquitin protein ligase	619	20	7.92e-109	0.866	5	C:nucleus; F:ubiquitin-protein transferase activity; C:cytoplasm; F:ligase activity; P:protein ubiquitination involved in ubiquitin-dependent protein catabolic process
contig_10166	protein lurp-one-related 15-like	330	20	8.86e-32	0.7545	2	C:membrane; P:defense response
contig_10167	tudor pwwp mbt superfamily isoform 1	2887	20	0	0.754
contig_10168	nucleoporin seh1-like	1351	20	0	0.8665	1	C:nuclear envelope
contig_10169	pentatricopeptide repeat-containing protein at3g46870-like	282	20	5.14e-27	0.7165
contig_1017	prolyl endopeptidase-like	2458	20	0	0.884	5	P:proteolysis; C:integral component of membrane; F:serine-type endopeptidase activity; C:cytosol; F:serine-type exopeptidase activity
contig_10170	dirigent protein 17-like	1271	20	4.04e-65	0.7455
contig_10171	---NA---	685
contig_10172	caax amino terminal protease family protein	1371	20	2.68e-142	0.768	1	C:integral component of membrane
contig_10173	50s ribosomal protein chloroplastic-like	912	20	2.57e-68	0.8405	10	C:chloroplast stroma; C:nucleus; F:RNA binding; F:structural constituent of ribosome; P:embryo development ending in seed dormancy; C:chloroplast envelope; P:thylakoid membrane organization; C:mitochondrial large ribosomal subunit; P:chloroplast organization; P:translation
contig_10174	alpha beta	811	20	2.25e-109	0.932	3	P:metabolic process; C:chloroplast envelope; F:carboxylic ester hydrolase activity
contig_10175	fad-binding berberine family protein	1760	20	0	0.811	3	F:oxidoreductase activity, acting on CH-OH group of donors; F:flavin adenine dinucleotide binding; P:oxidation-reduction process
contig_10176	n-(5-phosphoribosyl)anthranilate isomerase	1521	20	1.96e-131	0.826	2	P:tryptophan biosynthetic process; F:phosphoribosylanthranilate isomerase activity
contig_10177	PREDICTED: uncharacterized protein LOC103330039	596	2	8.76e-07	0.51
contig_10178	---NA---	451
contig_10179	pentatricopeptide repeat-containing protein at3g15200-like	2624	20	0	0.746	1	C:cytosolic ribosome
contig_1018	cbl-interacting serine threonine-protein kinase 10-like	2049	20	0	0.8695	5	F:ATP binding; P:signal transduction; C:integral component of membrane; F:protein serine/threonine kinase activity; P:protein phosphorylation
contig_10180	nhl domain-containing protein	380	20	1.14e-53	0.7945	2	C:integral component of membrane; C:extracellular region
contig_10181	uncharacterized aarf domain-containing protein kinase chloroplastic-like	3028	20	0	0.8955	6	F:ATP binding; F:protein kinase activity; P:protein phosphorylation; P:protein stabilization; C:plastoglobule; P:regulation of tocopherol cyclase activity
contig_10182	chromosome condensation regulator family protein	620	20	1.39e-20	0.941	1	F:metal ion binding
contig_10183	f-box protein skip23-like	1186	20	1.09e-46	0.4445	2	C:membrane; C:integral component of membrane
contig_10184	---NA---	249
contig_10185	probable acyl-activating enzyme peroxisomal-like isoform x1	2497	20	0	0.884	3	F:acetate-CoA ligase activity; P:metabolic process; C:integral component of membrane
contig_10186	protein dyad isoform x2	2033	20	2.2e-133	0.672
contig_10187	triacylglycerol lipase sdp1-like	558	20	9.14e-117	0.969	3	P:lipid metabolic process; C:integral component of membrane; F:triglyceride lipase activity
contig_10188	retinol dehydrogenase 11-like	1791	20	0	0.9235	2	P:oxidation-reduction process; F:protochlorophyllide reductase activity
contig_10189	myb-like transcription factor family protein	1398	20	1.4e-74	0.771	12	P:positive regulation of histone acetylation; C:nucleus; F:DNA binding; F:histone acetyltransferase activity; F:transcription factor activity, sequence-specific DNA binding; F:zinc ion binding; P:chromatin remodeling; F:transcription coactivator activity; P:transcription, DNA-templated; P:histone acetylation; F:chromatin binding; P:regulation of transcription from RNA polymerase II promoter
contig_1019	cax interacting protein 4 isoform 1	1305	20	9.21e-57	0.9135	4	F:nucleic acid binding; C:nucleus; F:zinc ion binding; C:cytoplasm
contig_10190	c2 domain-containing family protein	2612	20	0	0.8845	2	C:integral component of membrane; C:endoplasmic reticulum
contig_10191	ethylene-responsive transcription factor erf114-like	1297	20	2.09e-72	0.721	5	C:nucleus; F:DNA binding; F:transcription factor activity, sequence-specific DNA binding; P:transcription, DNA-templated; P:regulation of transcription, DNA-templated
contig_10192	proteasome assembly chaperone 2-like	1110	20	8.02e-156	0.853	4	C:nucleus; C:cytosol; C:proteasome complex; P:proteasome assembly
contig_10193	kda class i heat shock	370	20	1.23e-21	0.9195	1	C:cytoplasm
contig_10194	leucine carboxyl methyltransferase 2-like	1502	20	0	0.8145	3	C:cytosol; F:S-adenosylmethionine-dependent methyltransferase activity; P:methylation
contig_10195	zinc finger family protein	2843	20	0	0.84	4	F:zinc ion binding; F:protein-cysteine S-palmitoyltransferase activity; P:metabolic process; C:integral component of membrane
contig_10196	acyl-activating enzyme 19-like	873	20	2.4e-120	0.7705	2	P:metabolic process; F:ligase activity
contig_10197	pentatricopeptide repeat-containing protein at2g37320-like	1478	20	0	0.7505	1	F:zinc ion binding
contig_10198	pentatricopeptide repeat-containing protein at2g37320-like	1749	20	0	0.7535	1	C:mitochondrion
contig_10199	bri1-kd interacting protein	1491	20	6.81e-27	0.5375	4	C:cytoplasm; C:membrane; C:integral component of membrane; P:regulation of signal transduction
contig_102	---NA---	247
contig_1020	atp-dependent dna helicase 2 subunit ku70-like	2317	20	0	0.89	13	F:double-stranded DNA binding; P:DNA recombination; P:telomere maintenance; C:Ku70:Ku80 complex; F:ATP-dependent DNA helicase activity; P:double-strand break repair via nonhomologous end joining; F:damaged DNA binding; C:nuclear chromosome, telomeric region; P:cellular response to gamma radiation; P:cellular response to X-ray; F:telomeric DNA binding; P:DNA duplex unwinding; C:integral component …
contig_10200	PREDICTED: uncharacterized protein LOC100250761	776	14	4.46e-18	0.7214	1	C:integral component of membrane
contig_10201	clavata2 -related protein	238	20	6.73e-09	0.662	3	C:membrane; P:defense response signaling pathway, resistance gene-independent; F:kinase activity
contig_10202	proton-coupled amino acid transporter 3-like	2430	20	0	0.875	3	C:integral component of membrane; F:amino acid transmembrane transporter activity; P:amino acid transmembrane transport
contig_10203	serine threonine-protein phosphatase 7 long form homolog	1445	20	6.17e-129	0.613	2	F:protein serine/threonine phosphatase activity; C:nucleus
contig_10204	uncharacterized crm domain-containing protein chloroplastic-like isoform x1	313	11	8.2e-08	0.7127	1	F:binding
contig_10205	---NA---	204
contig_10206	gem-like protein 1-like	1409	20	8.89e-124	0.809
contig_10207	hydroxyproline-rich glycoprotein family isoform 1	929	20	3.15e-96	0.878
contig_10208	kelch domain-containing protein 4-like	2182	20	0	0.8455
contig_10209	sec14p-like phosphatidylinositol transfer family protein isoform 1	2395	20	0	0.907	4	C:integral component of membrane; P:transport; C:intracellular; F:transporter activity
contig_1021	probable wrky transcription factor 20-like	2197	20	0	0.7915	3	F:transcription factor activity, sequence-specific DNA binding; P:positive regulation of transcription, DNA-templated; F:sequence-specific DNA binding
contig_10210	---NA---	246
contig_10211	protein binding	2483	20	0	0.7475
contig_10212	---NA---	273
contig_10213	traf-type zinc finger-related isoform 2	1163	20	6.85e-112	0.868	2	F:zinc ion binding; C:integral component of membrane
contig_10214	rhamnogalacturonate lyase b-like	2360	20	0	0.8905	3	P:carbohydrate metabolic process; F:lyase activity; F:carbohydrate binding
contig_10215	ethylene-insensitive protein 2-like	2184	20	0	0.781	17	P:response to salt stress; P:leaf senescence; P:root hair cell differentiation; P:defense response to bacterium; F:transporter activity; P:positive regulation of abscisic acid-activated signaling pathway; P:cell division; P:defense response by callose deposition in cell wall; P:auxin polar transport; P:response to molecule of bacterial origin; P:response to heat; P:regulation of stomatal movement…
contig_10216	lag1 longevity assurance homolog 3-like	1507	20	8.81e-139	0.8465	4	C:integral component of membrane; F:sphingosine N-acyltransferase activity; P:ceramide biosynthetic process; C:endoplasmic reticulum
contig_10217	---NA---	374
contig_10218	ethylene-insensitive protein 2-like	1092	20	5.38e-176	0.8585	17	P:response to salt stress; P:leaf senescence; P:root hair cell differentiation; P:defense response to bacterium; F:transporter activity; P:positive regulation of abscisic acid-activated signaling pathway; P:cell division; P:defense response by callose deposition in cell wall; P:auxin polar transport; P:response to molecule of bacterial origin; P:response to heat; P:regulation of stomatal movement…
contig_10219	alcohol dehydrogenase 1	508	20	2.6e-83	0.9435	3	F:zinc ion binding; F:oxidoreductase activity; P:oxidation-reduction process
contig_1022	dolichyl-diphosphooligosaccharide--protein glycosyltransferase subunit 1a-like	2315	20	0	0.878	4	C:oligosaccharyltransferase complex; F:dolichyl-diphosphooligosaccharide-protein glycotransferase activity; C:integral component of membrane; P:protein N-linked glycosylation via asparagine
contig_10220	4-alpha- chloroplastic amyloplastic-like	495	20	3.39e-47	0.878	6	C:chloroplast; P:glycogen metabolic process; P:starch catabolic process; P:glucose metabolic process; F:4-alpha-glucanotransferase activity; P:maltose catabolic process
contig_10221	duf4228 domain protein	1103	20	1.23e-44	0.653
contig_10222	heavy metal transport detoxification superfamily	502	20	1.31e-29	0.8225	4	P:cellular transition metal ion homeostasis; F:transition metal ion binding; C:cytoplasm; P:metal ion transport
contig_10223	serine threonine-protein kinase atg1-like	1086	20	1.97e-165	0.9075	3	F:ATP binding; F:calmodulin-dependent protein kinase activity; P:protein phosphorylation
contig_10224	uncharacterized loc101203219	2706	20	1.76e-105	0.774	2	F:phosphoprotein phosphatase activity; P:protein dephosphorylation
contig_10225	ribonuclease iii family protein	1825	20	0	0.924	7	P:RNA phosphodiester bond hydrolysis, endonucleolytic; C:nucleus; F:ribonuclease III activity; P:primary miRNA processing; F:double-stranded RNA binding; P:pre-miRNA processing; P:production of siRNA involved in RNA interference
contig_10226	lyr family of fe s cluster biogenesis protein	454	20	3.57e-28	0.9365
contig_10227	translational elongation factor 1 subunit bbeta family protein	715	20	9.73e-50	0.9585	3	F:translation elongation factor activity; P:translational elongation; C:eukaryotic translation elongation factor 1 complex
contig_10228	translational elongation factor 1 subunit bbeta family protein	685	20	1.05e-48	0.96	3	F:translation elongation factor activity; P:translational elongation; C:eukaryotic translation elongation factor 1 complex
contig_10229	serine carboxypeptidase-like 45-like	1631	20	0	0.851	5	P:secondary metabolic process; F:transferase activity, transferring acyl groups other than amino-acyl groups; C:integral component of membrane; F:serine-type carboxypeptidase activity; P:proteolysis involved in cellular protein catabolic process
contig_1023	cu zn-superoxide dismutase copper chaperone precursor	1483	20	0	0.8775	8	C:chloroplast stroma; F:zinc ion binding; P:positive regulation of catalytic activity; P:removal of superoxide radicals; P:oxidation-reduction process; P:metal ion transport; F:superoxide dismutase activity; F:superoxide dismutase copper chaperone activity
contig_10230	serine carboxypeptidase-like 45-like	472	20	2.63e-70	0.842	4	P:secondary metabolic process; F:transferase activity, transferring acyl groups other than amino-acyl groups; F:serine-type carboxypeptidase activity; P:proteolysis involved in cellular protein catabolic process
contig_10231	dna repair endonuclease uvh1-like	3125	20	0	0.8215	12	C:nucleotide-excision repair factor 1 complex; P:response to oxidative stress; F:peptidyl-prolyl cis-trans isomerase activity; P:nucleotide-excision repair, DNA incision, 5'-to lesion; P:nucleotide-excision repair involved in interstrand cross-link repair; P:double-strand break repair via homologous recombination; P:resolution of meiotic recombination intermediates; P:protein peptidyl-prolyl isom…
contig_10232	---NA---	295
contig_10233	u-box domain-containing protein 38-like	1297	20	5.97e-127	0.8215	5	C:nucleus; F:ubiquitin-protein transferase activity; C:cytoplasm; F:ligase activity; P:protein ubiquitination
contig_10234	alg8 glycosyltransferase family protein	1885	20	0	0.824	5	C:endoplasmic reticulum membrane; P:oligosaccharide-lipid intermediate biosynthetic process; F:dolichyl pyrophosphate Man9GlcNAc2 alpha-1,3-glucosyltransferase activity; C:integral component of membrane; P:protein N-linked glycosylation
contig_10235	3-ketoacyl- synthase 4	649	20	5.59e-62	0.9525	3	F:transferase activity, transferring acyl groups other than amino-acyl groups; C:integral component of membrane; P:fatty acid biosynthetic process
contig_10236	homeobox protein knotted-1-like let12-like isoform x1	1813	20	3.65e-174	0.795	3	C:nucleus; F:DNA binding; P:regulation of transcription, DNA-templated
contig_10237	lyr family of fe s cluster biogenesis protein	206	20	1.37e-11	0.7015	2	F:catalytic activity; C:mitochondrion
contig_10238	transcription factor bhlh48-like	1210	20	1.7e-113	0.752	1	F:protein dimerization activity
contig_10239	squalene monooxygenase-like	2006	20	0	0.8935	4	F:squalene monooxygenase activity; F:flavin adenine dinucleotide binding; C:integral component of membrane; P:oxidation-reduction process
contig_1024	4-methyl-5(b-hydroxyethyl)-thiazole monophosphate family protein	283	20	2.18e-31	0.8915	9	C:nucleus; F:glyoxalase III activity; F:transcription coactivator activity; P:methylglyoxal catabolic process to D-lactate via S-lactoyl-glutathione; C:mitochondrion; C:cytosol; P:cellular response to hydrogen peroxide; P:lactate biosynthetic process; P:regulation of transcription from RNA polymerase II promoter
contig_10240	hypothetical protein VITISV_005372	308	20	1.24e-24	0.6125	2	F:organic cyclic compound binding; F:heterocyclic compound binding
contig_10241	rpm1-interacting protein 4-like	765	20	2.17e-26	0.7275
contig_10242	abc transporter family protein	2128	20	0	0.9015	7	F:ATP binding; P:lipid transport; F:ATPase activity, coupled to transmembrane movement of substances; P:transmembrane transport; P:metabolic process; C:integral component of membrane; C:vacuolar membrane
contig_10243	autophagy isoform 1	1488	20	1.8e-159	0.6635	5	P:autophagosome assembly; P:nucleophagy; C:pre-autophagosomal structure; C:extrinsic component of membrane; P:mitophagy
contig_10244	---NA---	935
contig_10245	transmembrane protein 50 homolog	895	20	1.57e-66	0.9335	1	C:integral component of membrane
contig_10246	ankyrin repeat family protein regulator of chromosome condensation family protein isoform 2	2679	20	0	0.8035	2	P:phosphorylation; F:kinase activity
contig_10247	diphthamide biosynthesis protein 7	1428	20	0	0.844
contig_10248	upf0415 protein c7orf25 homolog	1853	20	0	0.7055
contig_10249	duf21 domain-containing protein at4g14240-like	2219	20	0	0.878	3	F:nucleotide binding; F:nucleic acid binding; C:integral component of membrane
contig_1025	cbl-interacting serine threonine-protein kinase 9-like	1523	20	0	0.9195	7	C:nucleus; F:ATP binding; C:cytoplasm; C:integral component of membrane; F:protein serine/threonine kinase activity; P:protein phosphorylation; P:intracellular signal transduction
contig_10250	pleiotropic drug resistance protein 2-like	2468	20	0	0.899	5	F:ATPase activity; F:ATP binding; P:metabolic process; C:integral component of membrane; P:transport
contig_10251	PREDICTED: uncharacterized protein LOC100252823	2486	20	0	0.635
contig_10252	duf241 domain protein	1133	20	1.29e-133	0.7735
contig_10253	isoamylase chloroplastic-like	2758	20	0	0.865	3	P:glycogen metabolic process; F:isoamylase activity; F:cation binding
contig_10254	DNA repair recA homolog mitochondrial isoform X2	357	15	9.63e-06	0.8387	9	F:nucleotide binding; F:DNA binding; P:DNA repair; F:ATP binding; F:DNA-dependent ATPase activity; P:DNA recombination; P:cellular response to DNA damage stimulus; P:DNA metabolic process; F:single-stranded DNA binding
contig_10256	PREDICTED: uncharacterized protein LOC103326386	218	4	7.96e-07	0.5825
contig_10257	receptor-like protein 12-like	1907	20	3.04e-151	0.639	1	F:catalytic activity
contig_10258	snf2 domain-containing protein classy 1-like	2246	20	0	0.8815	4	F:ATP binding; P:metabolic process; F:helicase activity; F:chromatin binding
contig_10259	cyclin-dependent kinase	475	1	2.55e-09	0.88	3	F:ATP binding; F:protein kinase activity; P:protein phosphorylation
contig_1026	vacuolar h	417	20	3.06e-26	0.889	8	C:vacuolar proton-transporting V-type ATPase, V0 domain; C:plasma membrane proton-transporting V-type ATPase complex; P:ATP hydrolysis coupled proton transport; C:integral component of membrane; P:imaginal disc-derived wing morphogenesis; F:proton-transporting ATPase activity, rotational mechanism; C:fusome; P:dsRNA transport
contig_10260	uncharacterized loc101205641	1125	20	1.82e-55	0.7125	1	C:membrane
contig_10261	3-oxo-delta( )-steroid 5-beta-reductase-like	505	20	8.35e-82	0.907	6	F:enone reductase activity; F:coenzyme binding; P:xylem and phloem pattern formation; C:cytosol; P:steroid metabolic process; P:oxidation-reduction process
contig_10262	---NA---	1192
contig_10263	hsp40 cysteine-rich domain superfamily protein isoform 1	679	20	7.87e-52	0.8265	2	F:heat shock protein binding; F:unfolded protein binding
contig_10264	---NA---	269
contig_10265	rotamase fkbp 1 isoform 2	2125	20	0	0.916	14	P:chaperone-mediated protein folding; P:response to osmotic stress; F:phosphatidylinositol-3,5-bisphosphate binding; P:protein peptidyl-prolyl isomerization; P:response to cytokinin; P:seed germination; C:endoplasmic reticulum membrane; C:nucleus; F:peptidyl-prolyl cis-trans isomerase activity; P:response to heat; F:FK506 binding; C:cytosol; F:phosphatidylinositol-3-phosphate binding; C:cell peri…
contig_10266	alanyl-trna cytoplasmic	326	20	6.13e-44	0.8185	7	F:GTP binding; F:translation initiation factor activity; F:ATP binding; C:cytoplasm; F:alanine-tRNA ligase activity; P:alanyl-tRNA aminoacylation; P:translational initiation
contig_10267	duf21 domain-containing protein at4g14240-like	2018	20	0	0.852	3	F:nucleotide binding; F:nucleic acid binding; C:integral component of membrane
contig_10268	---NA---	293
contig_10269	signal transduction histidine hybrid- ethylene sensor isoform 1	3132	20	0	0.95	27	P:cytokinin metabolic process; F:ethylene receptor activity; P:ethylene-activated signaling pathway; P:signal transduction by protein phosphorylation; P:response to auxin; C:endoplasmic reticulum membrane; P:cell division; F:ATP binding; P:response to molecule of bacterial origin; P:response to heat; P:detection of ethylene stimulus; F:ethylene binding; P:regulation of stomatal movement; P:vascul…
contig_1027	glyceraldehyde-3-phosphate dehydrogenase a	1338	20	3.01e-55	0.91	2	C:chloroplast; C:thylakoid
contig_10270	chaperone protein dnaj 13	2170	20	0	0.877	4	P:response to very low light intensity stimulus; C:integral component of membrane; P:vegetative to reproductive phase transition of meristem; C:plastid
contig_10271	uncharacterized loc101220530	1663	20	0	0.906	5	F:hydroxyproline O-arabinosyltransferase activity; C:trans-Golgi network; C:endosome; P:metabolic process; C:integral component of membrane
contig_10272	autophagy protein apg5 family isoform 2	1479	20	1.78e-166	0.8	10	P:autophagosome assembly; P:nucleophagy; C:pre-autophagosomal structure membrane; P:leaf senescence; C:Atg12-Atg5-Atg16 complex; P:C-terminal protein lipidation; F:Atg8 ligase activity; P:mitophagy; P:transport; P:cellular response to nitrogen starvation
contig_10273	---NA---	633
contig_10274	PREDICTED: uncharacterized protein LOC103341732 isoform X1	4512	20	0	0.8185	1	C:integral component of membrane
contig_10275	arm repeat superfamily protein isoform 1	1657	20	0	0.8665
contig_10276	fch domain only protein 1	1360	20	9.75e-176	0.851	2	C:chloroplast; C:plasma membrane
contig_10277	probable lysine-specific demethylase jmj14-like isoform x1	2968	20	0	0.7015	1	C:nucleus
contig_10278	---NA---	262
contig_10279	atp binding	1278	20	4.51e-70	0.818	7	F:ATP binding; C:plasmodesma; C:integral component of membrane; F:protein serine/threonine kinase activity; P:protein phosphorylation; P:defense response; C:plasma membrane
contig_1028	hypothetical protein PRUPE_ppa000025mg	4712	20	0	0.7695
contig_10280	atp binding	1509	20	7.06e-180	0.7505	6	C:plasmodesma; P:regulation of cellular process; F:protein serine/threonine kinase activity; P:protein phosphorylation; P:defense response; C:plasma membrane
contig_10281	cullin-4b isoform 1	2131	20	0	0.9705	16	P:DNA repair; F:ubiquitin protein ligase activity; P:photomorphogenesis; P:protein polyubiquitination; P:sugar mediated signaling pathway; C:Cul4-RING E3 ubiquitin ligase complex; P:protein ubiquitination involved in ubiquitin-dependent protein catabolic process; P:cotyledon development; P:hormone-mediated signaling pathway; C:nucleus; F:ubiquitin protein ligase binding; P:flower development; P:s…
contig_10282	syntaxin 61 family protein	1173	20	1.7e-121	0.8785	9	C:trans-Golgi network; P:vesicle fusion; P:vesicle docking; C:integral component of membrane; F:SNAP receptor activity; C:SNARE complex; F:SNARE binding; P:intracellular protein transport; P:Golgi vesicle transport
contig_10283	wd repeat-containing protein wrap73-like	1464	20	0	0.952
contig_10284	agc isoform 1	2314	20	0	0.9035	6	F:ATP binding; C:integral component of membrane; F:protein serine/threonine kinase activity; P:peptidyl-serine phosphorylation; C:intracellular; P:intracellular signal transduction
contig_10285	probable lrr receptor-like serine threonine-protein kinase at1g07650	2400	20	0	0.847	5	F:ATP binding; C:integral component of membrane; F:protein serine/threonine kinase activity; P:protein phosphorylation; C:plasma membrane
contig_10286	hypothetical protein PRUPE_ppa017894mg	624	20	1.69e-35	0.9025	2	C:mitochondrion; C:integral component of membrane
contig_10287	nad h-quinone oxidoreductase subunit isoform 1	1306	20	4.46e-144	0.7705
contig_10288	scarecrow-like protein 14-like	549	20	1.14e-52	0.694	4	C:nucleus; F:transcription factor activity, sequence-specific DNA binding; P:regulation of transcription, DNA-templated; F:sequence-specific DNA binding
contig_10289	---NA---	236
contig_1029	huntingtin-interacting protein k	900	20	1.34e-50	0.9285	2	F:DNA binding; C:cytosol
contig_10290	pentatricopeptide repeat-containing protein at1g73710-like	3492	20	0	0.8325	2	P:protein transport; C:integral component of membrane
contig_10291	profilin family protein	969	20	6.06e-85	0.8805
contig_10292	---NA---	401
contig_10293	---NA---	523
contig_10294	---NA---	210
contig_10295	abc transporter d family member chloroplastic-like	1123	20	1e-163	0.8315	7	F:ATP binding; C:chloroplast; P:drug transmembrane transport; P:metabolic process; C:integral component of membrane; P:xenobiotic transport; F:xenobiotic-transporting ATPase activity
contig_10296	abc transporter d family member chloroplastic-like	547	20	2.13e-115	0.9745	7	F:ATP binding; C:chloroplast; P:drug transmembrane transport; P:metabolic process; C:integral component of membrane; P:xenobiotic transport; F:xenobiotic-transporting ATPase activity
contig_10297	abc transporter d family member chloroplastic-like	547	20	2.09e-114	0.9725	7	F:ATP binding; C:chloroplast; P:drug transmembrane transport; P:metabolic process; C:integral component of membrane; P:xenobiotic transport; F:xenobiotic-transporting ATPase activity
contig_10298	---NA---	327
contig_10299	mechanosensitive ion channel protein chloroplastic-like isoform x1	2843	20	0	0.7675	3	P:transmembrane transport; C:integral component of membrane; C:plastid
contig_103	hypothetical protein PRUPE_ppa008762mg	306	20	4.68e-18	0.937	1	C:integral component of membrane
contig_1030	f-box-like wd repeat-containing protein	1212	20	2.57e-104	0.781	3	C:nucleus; P:response to cold; P:histone deacetylation
contig_10300	zeaxanthin chloroplastic-like	1350	20	0	0.8035	5	F:FAD binding; P:secondary metabolite biosynthetic process; C:integral component of membrane; P:oxidation-reduction process; F:monooxygenase activity
contig_10301	regulation of nuclear pre-mrna domain-containing protein 1b-like	2147	20	0	0.7765
contig_10302	probable rhamnose biosynthetic enzyme 1	1298	20	0	0.9475	9	P:UDP-rhamnose biosynthetic process; C:plasmodesma; C:apoplast; F:dTDP-4-dehydrorhamnose 3,5-epimerase activity; C:cytosol; P:oxidation-reduction process; C:plasma membrane; F:dTDP-4-dehydrorhamnose reductase activity; P:dTDP-rhamnose biosynthetic process
contig_10303	mog1 duf1795-like photosystem ii reaction center family protein isoform 1	1148	20	9.11e-110	0.8855	5	C:chloroplast; F:calcium ion binding; C:photosystem II oxygen evolving complex; P:photosynthesis; C:extrinsic component of membrane
contig_10304	hypothetical protein VITISV_004971	589	18	3.86e-17	0.8633	3	F:nucleic acid binding; F:zinc ion binding; P:DNA integration
contig_10305	---NA---	254
contig_10306	amino acid dehydrogenase family protein	1793	20	0	0.8685	8	C:chloroplast; P:folic acid-containing compound biosynthetic process; P:photorespiration; C:cytosol; P:tetrahydrofolate interconversion; P:oxidation-reduction process; F:methenyltetrahydrofolate cyclohydrolase activity; F:methylenetetrahydrofolate dehydrogenase (NADP+) activity
contig_10307	serine-threonine kinase receptor-associated	1694	20	0	0.9525	2	P:phosphorylation; F:kinase activity
contig_10308	plastid transcriptionally active 15	2059	20	0	0.7975	5	C:plastid chromosome; C:chloroplast; C:mitochondrion; F:double-stranded DNA binding; P:regulation of transcription, DNA-templated
contig_10309	gpn-loop gtpase 2-like	912	20	0	0.9525	5	P:cell division; P:embryo development ending in seed dormancy; P:metabolic process; C:microtubule; F:hydrolase activity
contig_1031	u-box domain-containing protein 4-like	1247	20	3.81e-135	0.8075	4	C:nucleus; C:mitochondrion; P:metabolic process; F:ligase activity
contig_10310	ribosomal rna methyltransferase nop2-like	663	20	1.79e-11	0.6595	7	P:cellular aromatic compound metabolic process; P:heterocycle metabolic process; P:organic cyclic compound metabolic process; F:organic cyclic compound binding; F:heterocyclic compound binding; P:cellular nitrogen compound metabolic process; F:transferase activity
contig_10311	ankyrin repeat-containing protein at3g12360-like	729	20	2.39e-41	0.577	3	P:signal transduction; C:membrane; C:integral component of membrane
contig_10312	ankyrin repeat-containing protein at3g12360-like	465	20	1.27e-27	0.587	2	C:membrane; C:integral component of membrane
contig_10313	peptidyl-prolyl cis-trans isomerases isoform 1	913	20	3.5e-155	0.8075	5	P:response to oxidative stress; F:peptidyl-prolyl cis-trans isomerase activity; C:integral component of membrane; P:protein peptidyl-prolyl isomerization; P:protein folding
contig_10314	conserved hypothetical protein	906	3	3.24e-05	0.86	7	P:nuclear pore organization; P:NLS-bearing protein import into nucleus; F:structural constituent of nuclear pore; F:nucleocytoplasmic transporter activity; C:nuclear pore; C:nuclear pore central transport channel; P:protein targeting to nuclear inner membrane
contig_10315	proteasome subunit beta type-4-like	868	20	3.98e-61	0.9495	5	C:nucleus; C:cytosolic ribosome; C:proteasome core complex; F:threonine-type endopeptidase activity; P:proteolysis involved in cellular protein catabolic process
contig_10316	duf3820 family protein	1155	20	9.65e-72	0.6615	1	C:chloroplast
contig_10317	s-adenosyl-l-methionine-dependent methyltransferases superfamily protein	1464	20	2.65e-173	0.904	3	C:integral component of membrane; F:methyltransferase activity; P:methylation
contig_10318	protein stichel-like 3-like	1752	20	0	0.8085	7	C:DNA polymerase III complex; F:ATP binding; F:DNA clamp loader activity; F:DNA-directed DNA polymerase activity; P:DNA-dependent DNA replication; P:DNA biosynthetic process; C:DNA replication factor C complex
contig_10319	nac domain class transcription isoform 1	900	20	1.23e-08	0.5185	8	F:DNA binding; C:nucleus; P:transcription, DNA-templated; P:metabolic process; C:membrane; C:integral component of membrane; P:regulation of transcription, DNA-templated; F:hydrolase activity
contig_1032	tgacg motif-binding factor 6 isoform 1	1545	20	0	0.9265	4	F:transcription factor activity, sequence-specific DNA binding; P:transcription, DNA-templated; P:regulation of transcription, DNA-templated; F:sequence-specific DNA binding
contig_10320	---NA---	348
contig_10321	inactive rhomboid protein 1-like	1660	20	5.44e-173	0.845	3	C:integral component of membrane; F:serine-type endopeptidase activity; P:protein processing
contig_10322	cellulose synthase a catalytic subunit 2	3374	20	0	0.939	6	F:zinc ion binding; C:integral component of membrane; F:cellulose synthase (UDP-forming) activity; P:cellulose biosynthetic process; P:cell wall organization; C:plasma membrane
contig_10323	phosphoglycolate phosphatase-like	1166	20	4.6e-82	0.631	3	C:cytoplasm; F:phosphatase activity; P:dephosphorylation
contig_10324	probable nitrite transporter at1g68570-like	2013	20	0	0.8795	5	P:oligopeptide transport; C:integral component of membrane; C:plasma membrane; F:transporter activity; P:nitrate assimilation
contig_10325	glucose-induced degradation protein 8 homolog	1621	20	1.91e-115	0.858
contig_10326	acid phosphatase 1-like	221	20	1.69e-21	0.7445	2	P:dephosphorylation; F:acid phosphatase activity
contig_10327	cupredoxin superfamily isoform partial	816	20	7.98e-51	0.7345	2	F:electron carrier activity; C:membrane
contig_10328	external alternative NAD(P)H-ubiquinone oxidoreductase mitochondrial-like	309	10	6.4e-05	0.723	3	F:oxidoreductase activity; F:calcium ion binding; P:oxidation-reduction process
contig_10329	u4 tri-snrnp-associated protein 1-like	1062	20	1.16e-11	0.459	4	C:nucleus; P:shoot system development; P:plant organ development; P:post-embryonic development
contig_1033	signal peptidase complex subunit 3b-like	1073	20	1.34e-112	0.947	4	C:integral component of membrane; P:signal peptide processing; F:peptidase activity; C:signal peptidase complex
contig_10330	photosystem ii protein k	2197	20	3.94e-22	0.9475	4	C:photosystem II reaction center; C:integral component of membrane; P:photosynthesis; C:chloroplast thylakoid membrane
contig_10331	sodium calcium exchanger family protein calcium-binding ef hand family protein isoform 1	487	20	1.66e-34	0.897	3	P:transmembrane transport; F:calcium ion binding; C:integral component of membrane
contig_10332	---NA---	373
contig_10333	amp dependent	816	20	1.07e-154	0.9395	11	C:chloroplast stroma; P:positive regulation of seed germination; F:4-coumarate-CoA ligase activity; C:plasmodesma; C:apoplast; P:seed coat development; P:defense response to fungus; F:o-succinylbenzoate-CoA ligase activity; F:oxalate-CoA ligase activity; P:response to cytokinin; P:oxalate catabolic process
contig_10334	phosphatase 2c family protein isoform 4	2199	20	0	0.7965	5	F:protein serine/threonine phosphatase activity; F:ATP binding; P:protein dephosphorylation; F:protein kinase activity; P:protein phosphorylation
contig_10335	auxin-responsive gh3 family protein	1028	20	0	0.9425
contig_10336	eugenol o-methyltransferase family protein	1391	20	3.28e-143	0.7295	4	F:O-methyltransferase activity; C:cytosol; F:S-adenosylmethionine-dependent methyltransferase activity; P:aromatic compound biosynthetic process
contig_10337	translocase of chloroplast chloroplastic-like	3459	20	0	0.8045	3	F:GTP binding; F:hydrolase activity, acting on acid anhydrides; P:metabolic process
contig_10338	tic22-like family protein isoform 2	2165	20	0	0.826
contig_10339	acyl- -binding-like protein isoform 1	1641	20	8.02e-52	0.7395	2	F:zinc ion binding; F:fatty-acyl-CoA binding
contig_1034	signal peptidase complex subunit 3b-like	980	20	3.77e-100	0.933	4	C:integral component of membrane; P:signal peptide processing; F:peptidase activity; C:signal peptidase complex
contig_10340	peroxisome biogenesis protein 7-like	1139	20	0	0.9195	8	C:peroxisomal membrane; C:nucleus; F:histone acetyltransferase activity; F:protein binding; P:protein targeting to peroxisome; F:peroxisome matrix targeting signal-2 binding; P:histone acetylation; C:Cul4-RING E3 ubiquitin ligase complex
contig_10341	target snare coiled-coil domain protein	1042	20	9.36e-61	0.8555	8	C:endoplasmic reticulum membrane; P:ER to Golgi vesicle-mediated transport; P:pollen tube growth; P:protein transport; C:integral component of membrane; F:SNAP receptor activity; F:protein transporter activity; C:Golgi membrane
contig_10342	metal transporter nramp6-like	2046	20	0	0.899	3	C:integral component of membrane; P:transport; F:transporter activity
contig_10343	---NA---	364
contig_10344	---NA---	510
contig_10345	mitochondrial inner membrane protease subunit 1-like	981	20	7.12e-69	0.7955	6	P:protein processing involved in protein targeting to mitochondrion; C:integral component of membrane; F:serine-type endopeptidase activity; P:signal peptide processing; P:mitochondrial respiratory chain complex assembly; C:mitochondrial inner membrane peptidase complex
contig_10346	pre-mrna-splicing factor rse-1-like	340	20	2.48e-61	0.9115	2	F:nucleic acid binding; C:nucleus
contig_10347	dna binding	698	20	1.52e-25	0.7305	1	F:DNA binding
contig_10348	Uncharacterized protein TCM_002896	980	20	6.6e-71	0.652
contig_10349	btb poz and taz domain-containing protein 4-like	1601	20	0	0.8435	6	C:nucleus; F:histone acetyltransferase activity; F:zinc ion binding; F:transcription cofactor activity; P:regulation of transcription, DNA-templated; P:histone acetylation
contig_1035	gamma carbonic anhydrase mitochondrial-like	858	20	1.3e-112	0.972
contig_10350	polynucleotidyl transferase isoform 1	1951	20	0	0.83	4	F:nucleic acid binding; F:3'-5' exonuclease activity; P:nucleic acid phosphodiester bond hydrolysis; F:transferase activity
contig_10351	peptide methionine sulfoxide reductase msra	1972	20	0	0.8225	4	C:nucleus; F:DNA binding; P:transcription, DNA-templated; P:regulation of transcription, DNA-templated
contig_10352	---NA---	299
contig_10353	uncharacterized loc101217823	2083	20	0	0.8955	1	C:integral component of membrane
contig_10354	---NA---	652
contig_10355	movement protein binding protein isoform 1	1573	20	3e-135	0.78	6	C:microtubule cytoskeleton; P:defense response to virus; P:plasmodesmata-mediated intercellular transport; P:cortical microtubule organization; P:stomatal complex patterning; P:response to water deprivation
contig_10356	40s ribosomal protein s2-4-like	273	20	4.85e-54	0.985	4	F:RNA binding; F:structural constituent of ribosome; C:cytosolic small ribosomal subunit; P:translation
contig_10357	eukaryotic translation initiation factor 3 subunit d-like	2121	20	0	0.897	6	F:translation initiation factor activity; P:formation of translation preinitiation complex; C:eukaryotic 43S preinitiation complex; C:eukaryotic 48S preinitiation complex; P:regulation of translational initiation; C:eukaryotic translation initiation factor 3 complex
contig_10358	arm repeat superfamily protein isoform 1	1578	20	9.1e-165	0.861
contig_10359	flap endonuclease 1 isoform x1	258	17	1.1e-14	0.6682	2	F:nuclease activity; C:intracellular part
contig_1036	conserved oligomeric golgi complex subunit 2-like	1899	20	0	0.8925	6	C:Golgi transport complex; P:Golgi organization; C:membrane; P:protein transport; F:protein transporter activity; P:intra-Golgi vesicle-mediated transport
contig_10360	snf2 domain-containing protein helicase domain-containing protein hnh endonuclease domain-containing isoform 1	2982	20	0	0.7755	6	F:nucleic acid binding; F:ATP binding; P:nucleic acid phosphodiester bond hydrolysis; F:endonuclease activity; F:helicase activity; F:transferase activity
contig_10361	histidinol-phosphate chloroplastic-like	256	20	1.2e-09	0.9225	3	F:pyridoxal phosphate binding; P:histidine biosynthetic process; F:histidinol-phosphate transaminase activity
contig_10362	p-loop containing nucleoside triphosphate hydrolases superfamily protein isoform 1	1385	20	0	0.923	5	C:nucleus; F:deoxynucleoside kinase activity; P:deoxyribonucleoside monophosphate biosynthetic process; P:phosphorylation; F:hydrolase activity
contig_10363	cytochrome p450 714c2-like	1886	20	0	0.855	7	F:iron ion binding; F:oxidoreductase activity, acting on paired donors, with incorporation or reduction of molecular oxygen; C:integral component of membrane; F:secologanin synthase activity; P:oxidation-reduction process; F:monooxygenase activity; F:heme binding
contig_10364	kinase superfamily isoform 1	404	20	1.87e-19	0.586	3	F:protein kinase activity; P:phosphorylation; F:binding
contig_10365	lrr repeats and ubiquitin-like domain-containing protein at2g30105-like	1496	20	1.1e-141	0.9205	1	C:plasma membrane
contig_10366	c2h2-like zinc finger protein	1708	20	0	0.7995	2	F:nucleic acid binding; F:metal ion binding
contig_10367	---NA---	1228
contig_10368	serine carboxypeptidase 24	1800	20	0	0.891	6	C:extracellular space; C:integral component of membrane; F:serine-type carboxypeptidase activity; P:brassinosteroid mediated signaling pathway; C:vacuole; P:proteolysis involved in cellular protein catabolic process
contig_10369	pentatricopeptide repeat-containing protein at2g41720-like	2787	20	0	0.891
contig_1037	serine arginine-rich splicing factor 2-like	1101	20	1.13e-57	0.9835	2	F:nucleotide binding; F:nucleic acid binding
contig_10370	protein sgt1 homolog at5g65490-like	1242	20	1.06e-141	0.82	5	C:nucleus; F:transcription coactivator activity; F:catalytic activity; P:transcription from RNA polymerase II promoter; P:regulation of nucleic acid-templated transcription
contig_10371	bark storage protein a-like	1128	20	0	0.8445	3	F:catalytic activity; C:integral component of membrane; P:nucleoside metabolic process
contig_10372	50s ribosomal protein l1-like	1291	20	3.01e-92	0.7285	4	C:chloroplast; F:structural constituent of ribosome; C:large ribosomal subunit; P:translation
contig_10373	j-domain protein required for chloroplast accumulation response isoform 1	2824	20	6.43e-180	0.596	1	P:cellular process
contig_10374	protein kinase	1862	20	6.41e-98	0.8195	3	F:ATP binding; P:peptidyl-tyrosine phosphorylation; F:non-membrane spanning protein tyrosine kinase activity
contig_10375	probable indole-3-pyruvate monooxygenase yucca10	860	20	3.01e-152	0.8175	4	F:NADP binding; F:flavin adenine dinucleotide binding; P:oxidation-reduction process; F:N,N-dimethylaniline monooxygenase activity
contig_10376	nodulin 21 -like transporter family protein isoform 1	871	20	4.47e-171	0.88	4	P:transmembrane transport; F:transmembrane transporter activity; C:integral component of membrane; C:plasma membrane
contig_10377	transcription factor lhw-like	2290	20	0	0.743	9	C:nucleus; P:positive regulation of transcription, DNA-templated; P:stele development; C:cytosol; F:protein dimerization activity; F:protein serine/threonine kinase activity; P:protein phosphorylation; P:maintenance of root meristem identity; P:intracellular signal transduction
contig_10378	pentatricopeptide repeat-containing protein chloroplastic-like	260	20	2.74e-19	0.964	7	F:zinc ion binding; P:polycistronic mRNA processing; P:positive regulation of transcription, DNA-templated; P:production of siRNA involved in RNA interference; P:chloroplast RNA processing; P:post-translational protein modification; C:plastid
contig_1038	rap annotation release galactose-binding-like domain protein	1296	20	7.95e-119	0.897	2	C:nucleus; C:chloroplast
contig_10380	rna polymerase ii subunit b1 ctd phosphatase rpap2 homolog	2533	20	0	0.712	4	C:nucleus; C:cytoplasm; P:dephosphorylation of RNA polymerase II C-terminal domain; F:CTD phosphatase activity
contig_10381	pr domain zinc finger protein isoform 1	283	20	8.92e-17	0.556
contig_10382	hsp40 cysteine-rich domain superfamily protein isoform 1	1351	20	1.25e-45	0.7625	4	F:heat shock protein binding; P:metabolic process; F:unfolded protein binding; F:hydrolase activity
contig_10383	protein pat1 homolog 1-like	3596	20	0	0.8375	5	F:RNA binding; P:deadenylation-dependent decapping of nuclear-transcribed mRNA; P:cytoplasmic mRNA processing body assembly; C:cytoplasmic mRNA processing body; F:isomerase activity
contig_10384	recovery protein 3 isoform 3	1253	20	3.2e-37	0.795	10	F:nucleotide binding; C:nucleus; F:DNA binding; F:3'-5' exonuclease activity; P:nucleic acid phosphodiester bond hydrolysis; F:DNA-directed DNA polymerase activity; F:zinc ion binding; P:DNA replication; P:error-prone translesion synthesis; C:zeta DNA polymerase complex
contig_10386	hypothetical protein L484_025877	2238	20	0	0.8505	1	C:integral component of membrane
contig_10387	phospholipid-transporting atpase 9	1428	20	0	0.9155	10	F:magnesium ion binding; F:ATP binding; C:trans-Golgi network; P:phospholipid translocation; P:metabolic process; C:integral component of membrane; C:Golgi membrane; F:phospholipid-translocating ATPase activity; P:Golgi vesicle budding; C:plasma membrane
contig_10388	pentatricopeptide repeat-containing protein mitochondrial-like	1555	20	0	0.8395
contig_10389	protein elc-like	1228	20	1.69e-140	0.6705	2	P:protein transport; P:cellular protein modification process
contig_1039	60s ribosomal protein l27a-3-like	882	20	2.07e-93	0.9565	3	F:structural constituent of ribosome; C:cytosolic large ribosomal subunit; P:translation
contig_10390	pseudo response regulator isoform 3	1945	20	0	0.7225	2	P:phosphorelay signal transduction system; C:intracellular
contig_10391	eukaryotic translation initiation factor 3 subunit b-like	1155	20	0	0.94	8	F:nucleotide binding; F:translation initiation factor activity; P:formation of translation preinitiation complex; C:eukaryotic 43S preinitiation complex; C:eukaryotic 48S preinitiation complex; F:translation initiation factor binding; P:regulation of translational initiation; C:eukaryotic translation initiation factor 3 complex
contig_10392	disease resistance protein family	223	20	8.79e-23	0.7575	4	F:phosphoprotein phosphatase activity; P:protein dephosphorylation; F:ADP binding; P:defense response
contig_10393	disease resistance protein at1g50180	309	20	1.46e-22	0.8005	5	F:phosphoprotein phosphatase activity; F:ATP binding; P:protein dephosphorylation; F:ADP binding; P:defense response
contig_10394	wd-40 repeat family protein	1160	20	0	0.929	3	C:heterotrimeric G-protein complex; C:cytoplasm; C:Cul4-RING E3 ubiquitin ligase complex
contig_10395	---NA---	203
contig_10396	dna excision repair protein ercc-8-like	2040	20	0	0.876	2	F:histone acetyltransferase activity; P:histone acetylation
contig_10397	clavata3 esr-related 12 family protein	531	17	1.7e-10	0.6353	2	C:membrane; C:integral component of membrane
contig_10398	stomatal cytokinesis-defective 1 family protein	2300	20	0	0.9285	7	P:multidimensional cell growth; F:myosin heavy chain kinase activity; C:clathrin-coated vesicle; P:protein phosphorylation; P:negative regulation of innate immune response; C:plasma membrane; P:guard mother cell cytokinesis
contig_10399	duplicated homeodomain-like superfamily	1539	20	7.16e-144	0.6445	5	F:DNA binding; C:nucleus; F:transcription factor activity, sequence-specific DNA binding; P:transcription, DNA-templated; P:regulation of transcription, DNA-templated
contig_104	hypothetical protein POPTR_0001s11300g	431	20	1.56e-34	0.8165	1	C:integral component of membrane
contig_1040	excinuclease abc	1570	20	3.14e-108	0.697	5	F:5'-flap endonuclease activity; P:DNA repair; P:nucleic acid phosphodiester bond hydrolysis; P:DNA recombination; C:Slx1-Slx4 complex
contig_10400	---NA---	325
contig_10401	---NA---	209
contig_10402	glutathione chloroplastic-like	607	20	1.57e-14	0.7445	8	F:magnesium ion binding; F:ATP binding; C:chloroplast; F:protein homodimerization activity; F:glutathione binding; P:glutathione biosynthetic process; C:cytosol; F:glutathione synthase activity
contig_10403	peptidyl-prolyl cis-trans isomerase fkbp16- chloroplastic-like	298	19	1.22e-09	0.9021	9	C:endoplasmic reticulum membrane; C:chloroplast stroma; F:peptidyl-prolyl cis-trans isomerase activity; F:FK506 binding; F:oxidoreductase activity; P:chaperone-mediated protein folding; C:chloroplast thylakoid lumen; P:oxidation-reduction process; P:protein peptidyl-prolyl isomerization
contig_10404	probable serine threonine-protein kinase wnk11	1449	20	0	0.923	5	F:ATP binding; C:cytosol; F:protein serine/threonine kinase activity; P:protein phosphorylation; P:intracellular signal transduction
contig_10405	chaperone protein chloroplastic-like	3215	20	0	0.9535	4	F:ATP binding; C:chloroplast; P:proteolysis; F:peptidase activity
contig_10406	ndh-dependent cyclic electron flow 1 isoform 1	332	20	4e-16	0.8865	6	F:metal ion binding; F:electron carrier activity; P:photosynthetic electron transport in photosystem I; F:iron-sulfur cluster binding; C:NAD(P)H dehydrogenase complex (plastoquinone); C:chloroplast thylakoid membrane
contig_10407	hypothetical protein JCGZ_18888	955	19	4.74e-11	0.9021	1	C:integral component of membrane
contig_10408	poltergeist family protein	2371	20	0	0.8145	6	F:protein serine/threonine phosphatase activity; P:maintenance of meristem identity; P:protein dephosphorylation; P:regulation of transcription, DNA-templated; F:phospholipid binding; C:plasma membrane
contig_10409	50s ribosomal protein l33	501	20	2.87e-25	0.856	4	F:structural constituent of ribosome; C:integral component of membrane; C:mitochondrial large ribosomal subunit; P:translation
contig_1041	nucleic acid binding	2030	20	2.03e-169	0.6565	1	F:binding
contig_10410	spx domain-containing family protein	1434	20	0	0.8595	14	F:zinc ion binding; F:ubiquitin protein ligase activity; P:response to benzoic acid; P:salicylic acid biosynthetic process; P:plant-type hypersensitive response; P:defense response to bacterium; C:plasma membrane; C:nucleus; P:proteasome-mediated ubiquitin-dependent protein catabolic process; P:systemic acquired resistance; P:regulation of salicylic acid metabolic process; P:response to nitrate; …
contig_10411	expansin 4 family protein	1152	20	2.97e-124	0.934	4	C:cell wall; C:membrane; P:plant-type cell wall organization; C:extracellular region
contig_10412	mitochondrial substrate carrier family protein isoform 1	2645	20	0	0.8965	5	P:transmembrane transport; F:structural constituent of ribosome; F:calcium ion binding; C:integral component of membrane; P:translation
contig_10413	root phototropism protein 2-like	1682	20	0	0.8645	5	C:nucleus; P:phototropism; C:cytoplasm; P:signal transduction; F:signal transducer activity
contig_10414	hydroxyacyl-acp dehydrase	1213	20	1.33e-107	0.884	4	C:cytoplasm; F:3-hydroxydecanoyl-[acyl-carrier-protein] dehydratase activity; C:integral component of membrane; P:fatty acid biosynthetic process
contig_10415	NADH dehydrogenase subunit 7 (chloroplast)	645	1	0.000847	0.8	13	P:transport; C:plastid; C:chloroplast thylakoid membrane; C:thylakoid; C:chloroplast; F:quinone binding; F:oxidoreductase activity; F:NAD binding; C:membrane; P:photosynthesis, light reaction; P:oxidation-reduction process; F:oxidoreductase activity, acting on NAD(P)H; F:oxidoreductase activity, acting on NAD(P)H, quinone or similar compound as acceptor
contig_10416	protein arabidillo 1-like	2213	20	0	0.946	4	C:nucleus; C:cytoplasm; P:metabolic process; F:ligase activity
contig_10417	nitrate reductase	617	20	1.63e-76	0.758	8	F:nitrate reductase (NADPH) activity; F:nitrate reductase [NAD(P)H] activity; F:molybdenum ion binding; P:oxidation-reduction process; P:nitric oxide biosynthetic process; F:heme binding; F:molybdopterin cofactor binding; P:nitrate assimilation
contig_10418	---NA---	229
contig_10419	snf2 family amino-terminal protein	831	20	1.38e-61	0.839	4	C:nucleus; F:DNA binding; F:ATP binding; F:helicase activity
contig_1042	helicase protein with ring u-box domain isoform 2	856	20	1.89e-22	0.614	4	F:ATP binding; F:zinc ion binding; P:metabolic process; F:helicase activity
contig_10420	glucuronoxylan 4-o-methyltransferase 1-like	1562	20	3.83e-127	0.7895	2	P:xylan biosynthetic process; C:integral component of membrane
contig_10421	u1 small nuclear ribonucleoprotein a-like	1777	20	6.05e-91	0.843	2	F:nucleotide binding; F:nucleic acid binding
contig_10422	disease resistance protein rga2-like	1539	20	1.36e-148	0.6515	6	F:phosphoprotein phosphatase activity; P:metabolic process; P:protein dephosphorylation; F:ADP binding; P:defense response; F:hydrolase activity
contig_10423	protochlorophyllide-dependent translocon component chloroplastic-like	2017	20	0	0.865	6	F:metal ion binding; C:chloroplast envelope; C:integral component of membrane; P:oxidation-reduction process; F:chlorophyllide a oxygenase [overall] activity; F:2 iron, 2 sulfur cluster binding
contig_10424	nad -binding rossmann-fold superfamily protein isoform 1	1184	20	1.25e-120	0.879	5	C:chloroplast; F:3-oxoacyl-[acyl-carrier-protein] reductase (NADPH) activity; C:cytosol; P:oxidation-reduction process; P:folic acid-containing compound metabolic process
contig_10425	tryptophan--trna cytoplasmic-like	1756	20	0	0.9385	5	F:ATP binding; C:cytosol; F:transferase activity; P:tryptophanyl-tRNA aminoacylation; F:tryptophan-tRNA ligase activity
contig_10426	protein phloem protein 2-like a1-like	1238	20	1.46e-50	0.602
contig_10427	glutamine dumper	553	20	1.55e-25	0.7355	1	C:integral component of membrane
contig_10428	transducin wd40 repeat-like superfamily protein isoform 3	2289	20	0	0.847	6	P:autophagosome assembly; P:vesicle-mediated transport; F:structural molecule activity; P:intracellular protein transport; C:autophagosome membrane; C:COPI vesicle coat
contig_10429	hmg-y-related protein a-like	897	4	2.05e-05	0.7325	6	F:DNA binding; C:nucleus; P:regulation of transcription, DNA-templated; C:nucleosome; C:chromatin; P:nucleosome assembly
contig_1043	10 kda chaperonin-like	621	20	5.11e-19	0.9065	7	F:ATP binding; C:mitochondrial matrix; F:metal ion binding; F:chaperone binding; P:chaperone mediated protein folding requiring cofactor; F:unfolded protein binding; P:response to unfolded protein
contig_10430	squamosa promoter-binding-like protein 7-like	2327	20	0	0.7295	1	C:membrane
contig_10431	embryo sac development arrest	1236	20	4.13e-33	0.6025	2	P:embryo development ending in seed dormancy; P:megagametogenesis
contig_10432	v-type proton atpase 16 kda proteolipid subunit-like	1208	20	2.7e-68	0.9895	8	C:vacuolar proton-transporting V-type ATPase, V0 domain; P:ATP hydrolysis coupled proton transport; P:metabolic process; C:integral component of membrane; C:cytoplasmic, membrane-bounded vesicle; F:hydrogen-exporting ATPase activity, phosphorylative mechanism; F:proton-transporting ATPase activity, rotational mechanism; P:vacuolar acidification
contig_10433	---NA---	496
contig_10434	glycine-rich rna-binding protein mitochondrial	912	20	1.91e-65	0.856	2	F:nucleotide binding; F:nucleic acid binding
contig_10435	---NA---	413
contig_10436	---NA---	849
contig_10437	serine threonine-protein kinase 2 19-like	1226	20	0	0.9025	6	C:nucleus; F:ATP binding; C:cytoplasm; F:protein serine/threonine kinase activity; P:protein phosphorylation; P:intracellular signal transduction
contig_10438	gram domain family protein	1398	20	3.34e-142	0.867	5	P:maintenance of seed dormancy by absisic acid; C:cytoplasm; P:embryo development ending in seed dormancy; P:regulation of seed germination; P:seed germination
contig_10439	serine carboxypeptidase-like 40	1842	20	3.28e-178	0.7745	2	F:serine-type carboxypeptidase activity; P:proteolysis involved in cellular protein catabolic process
contig_1044	senescence-associated family protein	830	20	7.23e-43	0.776
contig_10440	ankyrin repeat-containing protein at5g02620-like	2091	20	0	0.8595	1	C:integral component of membrane
contig_10441	---NA---	505
contig_10442	cysteine histidine-rich c1 domain family	643	20	4.98e-22	0.481	8	F:zinc ion binding; F:metal ion binding; F:protein-disulfide reductase activity; C:membrane; C:integral component of membrane; P:oxidation-reduction process; P:intracellular signal transduction; C:intracellular
contig_10443	uncharacterized loc101203482	314	20	5.64e-07	0.5625	6	F:zinc ion binding; F:metal ion binding; F:protein-disulfide reductase activity; P:oxidation-reduction process; P:intracellular signal transduction; C:intracellular
contig_10444	abscisic acid 8 -hydroxylase 4-like	1762	20	0	0.8715	9	F:(+)-abscisic acid 8'-hydroxylase activity; F:iron ion binding; P:multicellular organism development; C:integral component of membrane; P:brassinosteroid biosynthetic process; P:oxidation-reduction process; P:sterol metabolic process; P:brassinosteroid homeostasis; F:heme binding
contig_10445	---NA---	302
contig_10447	isoform 1	2141	20	0	0.7665	4	P:nuclear pore organization; F:structural constituent of nuclear pore; C:nuclear pore inner ring; P:protein import into nucleus, docking
contig_10448	dna-damage-repair toleration protein drt102-like	1060	20	1.37e-175	0.8625	4	C:nucleus; P:carbohydrate metabolic process; C:cytosol; F:isomerase activity
contig_10449	nuclease harbi1-like	1469	20	1.25e-144	0.6805	2	C:membrane; C:integral component of membrane
contig_1045	uncharacterized loc101213573	2843	20	0	0.7955	1	C:integral component of membrane
contig_10450	mate efflux family protein 5-like	1805	20	0	0.847	4	P:drug transmembrane transport; F:antiporter activity; C:integral component of membrane; F:drug transmembrane transporter activity
contig_10451	transparent testa 12	326	20	5.52e-14	0.8555	4	P:drug transmembrane transport; F:antiporter activity; C:integral component of membrane; F:drug transmembrane transporter activity
contig_10452	two-component response regulator arr3-like	324	20	6.16e-59	0.902	4	P:phosphorelay signal transduction system; P:phosphorylation; F:kinase activity; C:intracellular
contig_10453	dna binding	1438	20	8.29e-142	0.6415	1	F:metal ion binding
contig_10454	neutral ceramidase	2693	20	0	0.89
contig_10455	eukaryotic initiation factor 4a-like	886	20	2.8e-113	0.8555	2	P:metabolic process; F:helicase activity
contig_10456	probable mitochondrial adenine nucleotide transporter btl3	1232	20	0	0.942	6	P:transmembrane transport; F:structural constituent of ribosome; C:mitochondrion; C:chloroplast envelope; C:integral component of membrane; P:translation
contig_10457	g patch domain-containing protein 1-like	2367	20	0	0.755	7	C:nucleus; P:phloem or xylem histogenesis; P:production of miRNAs involved in gene silencing by miRNA; F:pre-miRNA binding; P:mRNA processing; F:primary miRNA binding; P:production of siRNA involved in RNA interference
contig_10458	glyoxylate succinic semialdehyde reductase chloroplastic	1623	20	0	0.882	6	C:chloroplast stroma; F:phosphogluconate dehydrogenase (decarboxylating) activity; F:NAD binding; P:oxidation-reduction process; F:2-hydroxy-3-oxopropionate reductase activity; F:glyoxylate reductase (NADP) activity
contig_10459	---NA---	491
contig_1046	histone h4	496	20	9.46e-59	1	13	C:Golgi apparatus; C:nucleosome; C:nucleolus; C:vacuolar membrane; C:plasma membrane; P:nucleosome assembly; C:thylakoid; P:response to water deprivation; F:DNA binding; C:chloroplast; C:plasmodesma; F:protein heterodimerization activity; C:cytosol
contig_10460	---NA---	275
contig_10461	---NA---	299
contig_10462	ribosome biogenesis gtpase -like	1956	20	0	0.8615	3	F:GTP binding; F:GTPase activity; P:metabolic process
contig_10463	geraniol 8-hydroxylase-like	1788	20	1.43e-104	0.7105	4	F:metal ion binding; C:membrane; P:secondary metabolite biosynthetic process; F:oxidoreductase activity, acting on paired donors, with incorporation or reduction of molecular oxygen, NAD(P)H as one donor, and incorporation of one atom of oxygen
contig_10464	regulator of nonsense transcripts upf2-like	1865	20	0	0.92	2	F:translation initiation factor activity; P:translational initiation
contig_10465	vesicle-associated membrane protein 724-like	1322	20	1.44e-116	0.9055	6	P:vesicle fusion; C:integral component of membrane; F:SNAP receptor activity; C:SNARE complex; F:SNARE binding; P:exocytosis
contig_10466	protein sco1 homolog mitochondrial	1073	20	8.44e-145	0.8225	8	P:copper ion transport; P:mitochondrial respiratory chain complex IV assembly; P:cellular copper ion homeostasis; F:copper ion binding; P:embryo development ending in seed dormancy; C:integral component of membrane; F:protein dimerization activity; C:mitochondrial inner membrane
contig_10467	---NA---	516
contig_10468	dna polymerase family protein	312	20	2.77e-24	0.6765	8	F:nucleotide binding; F:DNA binding; F:3'-5' exonuclease activity; P:nucleic acid phosphodiester bond hydrolysis; F:DNA-directed DNA polymerase activity; P:DNA replication; C:zeta DNA polymerase complex; P:translesion synthesis
contig_10469	receptor like protein	1301	20	8.72e-36	0.6455	4	F:nucleic acid binding; C:intracellular organelle; F:nucleotidyltransferase activity; P:translesion synthesis
contig_1047	nucleic acid binding isoform partial	2770	20	1.53e-50	0.655	2	C:chloroplast; C:cytosol
contig_10470	probable receptor-like protein kinase at1g67000-like	667	20	2.44e-19	0.4975	1	F:transferase activity
contig_10471	probable receptor-like protein kinase at1g67000-like	411	20	3.71e-14	0.5095	1	F:transferase activity
contig_10472	probable receptor-like protein kinase at1g67000-like	969	20	3.09e-24	0.486	1	F:transferase activity
contig_10473	phototropin-2-like isoform x1	2680	20	0	0.883	16	F:identical protein binding; P:negative regulation of anion channel activity by blue light; F:blue light photoreceptor activity; F:FMN binding; C:Golgi apparatus; P:blue light signaling pathway; P:response to cytokinin; P:signal transduction by protein phosphorylation; C:plasma membrane; F:protein kinase C activity; F:phosphorelay sensor kinase activity; C:nucleus; F:ATP binding; P:phototropism; …
contig_10474	glyceraldehyde-3-phosphate dehydrogenase a	1790	20	0	0.949	5	F:NADP binding; F:NAD binding; P:oxidation-reduction process; P:glucose metabolic process; F:oxidoreductase activity, acting on the aldehyde or oxo group of donors, NAD or NADP as acceptor
contig_10475	proline-rich cell wall-like protein	513	20	6.9e-82	0.8705	2	F:translation elongation factor activity; P:translational elongation
contig_10476	quinone oxidoreductase pig3-like	673	20	4.85e-51	0.845	4	F:zinc ion binding; F:oxidoreductase activity; C:cytosol; P:oxidation-reduction process
contig_10477	thioredoxin chloroplastic-like	665	20	7.43e-29	0.7405	9	C:chloroplast; F:protein disulfide oxidoreductase activity; P:glycerol ether metabolic process; F:oxidoreductase activity, acting on a sulfur group of donors, disulfide as acceptor; P:cellular response to oxidative stress; P:cell redox homeostasis; P:oxidation-reduction process; P:protein folding; P:sulfate assimilation
contig_10478	catalase	1338	20	0	0.9205	8	F:metal ion binding; F:catalase activity; P:cellular oxidant detoxification; P:oxidation-reduction process; P:response to hydrogen peroxide; C:glyoxysome; F:heme binding; P:hydrogen peroxide catabolic process
contig_10479	cytosolic purine 5 -nucleotidase-like	1577	20	0	0.913	4	C:chloroplast stroma; F:5'-nucleotidase activity; F:metal ion binding; P:dephosphorylation
contig_1048	gtp-binding protein sar1a-like	608	20	2.14e-60	0.981	8	F:GTP binding; P:vesicle-mediated transport; P:small GTPase mediated signal transduction; C:cytosol; C:endoplasmic reticulum; C:Golgi apparatus; P:intracellular protein transport; C:plasma membrane
contig_10480	cell division cycle protein 123 homolog	1408	20	2.82e-120	0.8675	7	P:regulation of translation; P:cell cycle arrest; P:cell division; P:formation of cytoplasmic translation initiation complex; P:polar nucleus fusion; C:cytoplasm; P:regulation of mitotic cell cycle
contig_10481	---NA---	269
contig_10482	c4-dicarboxylate transporter malic acid transport protein isoform 1	5654	20	0	0.8395	17	P:inorganic anion transport; F:protein kinase binding; F:protein phosphatase binding; P:response to humidity; P:response to ozone; P:stomatal closure; P:regulation of stomatal opening; C:plasma membrane; P:cellular ion homeostasis; F:voltage-gated anion channel activity; P:abscisic acid-activated signaling pathway; P:regulation of anion transmembrane transport; P:anion transmembrane transport; P:…
contig_10483	---NA---	404
contig_10484	50s ribosomal	1051	20	5.25e-41	0.5815	1	C:ribosome
contig_10485	29 kda ribonucleoprotein chloroplastic	1593	20	4.94e-119	0.788	4	F:nucleotide binding; F:nucleic acid binding; C:intracellular ribonucleoprotein complex; C:viral nucleocapsid
contig_10486	ankyrin repeat family	2521	20	5.75e-161	0.58	3	P:signal transduction; C:membrane; C:integral component of membrane
contig_10487	PREDICTED: uncharacterized protein LOC103406939	417	19	1.88e-06	0.7779
contig_10488	---NA---	341
contig_10489	peroxiredoxin family protein	1042	20	5.9e-163	0.8925	5	F:peroxidase activity; P:cellular oxidant detoxification; P:oxidation-reduction process; F:peroxiredoxin activity; P:hydrogen peroxide catabolic process
contig_1049	annexin d3-like	1383	20	4.49e-114	0.8355	3	F:calcium ion binding; C:vacuole; F:calcium-dependent phospholipid binding
contig_10490	---NA---	232
contig_10491	g-type lectin s-receptor-like serine threonine-protein kinase sd2-5-like	438	20	1.72e-07	0.7025	4	F:nucleotide binding; F:protein serine/threonine kinase activity; P:protein phosphorylation; C:plasma membrane
contig_10492	dnaj heat shock n-terminal domain-containing protein isoform 1	3100	20	0	0.7965
contig_10493	---NA---	529
contig_10494	glyceraldehyde-3-phosphate cytosolic	1453	20	0	0.9685	5	F:NADP binding; F:NAD binding; P:oxidation-reduction process; P:glucose metabolic process; F:oxidoreductase activity, acting on the aldehyde or oxo group of donors, NAD or NADP as acceptor
contig_10495	disease resistance response protein 206-like	304	20	1.44e-39	0.7745	4	F:guiding stereospecific synthesis activity; C:membrane; P:regulation of catalytic activity; P:phenylpropanoid biosynthetic process
contig_10496	---NA---	615
contig_10497	calmodulin-binding family protein	1656	20	0	0.8125
contig_10498	choline transporter-related family protein	1632	20	0	0.8505	1	C:integral component of membrane
contig_10499	protein phosphatase inhibitor 2-like isoform x1	1071	20	4.29e-31	0.738	5	F:protein phosphatase inhibitor activity; C:protein phosphatase type 1 complex; P:negative regulation of catalytic activity; P:regulation of phosphoprotein phosphatase activity; P:regulation of signal transduction
contig_105	hypothetical protein PRUPE_ppa008762mg	473	20	8.68e-19	0.88	1	C:integral component of membrane
contig_1050	casein kinase i protein	2876	20	0	0.962	8	P:regulation of cell shape; C:nucleus; F:ATP binding; C:cytoplasm; P:Wnt signaling pathway; F:protein serine/threonine kinase activity; P:endocytosis; P:peptidyl-serine phosphorylation
contig_10500	methyl- -binding domain-containing protein isoform 1	2964	20	0	0.6935	4	C:nucleus; P:cellular macromolecule metabolic process; F:metal ion binding; P:primary metabolic process
contig_10501	26s proteasome non-atpase regulatory subunit 2 1a-like	3005	20	0	0.9505	8	C:nucleus; P:proteasome-mediated ubiquitin-dependent protein catabolic process; C:proteasome regulatory particle, base subcomplex; P:regulation of catalytic activity; F:endopeptidase activity; P:regulation of protein catabolic process; C:proteasome storage granule; F:enzyme regulator activity
contig_10502	ribonuclease ii r family protein isoform 2	2424	20	0	0.9195	8	P:RNA phosphodiester bond hydrolysis, exonucleolytic; C:chloroplast; F:3'-5'-exoribonuclease activity; C:mitochondrion; P:rRNA processing; P:chloroplast organization; C:exosome (RNase complex); P:RNA catabolic process
contig_10503	ankyrin repeat family	1319	20	2.3e-93	0.5315	5	F:nucleic acid binding; P:signal transduction; C:membrane; C:integral component of membrane; P:DNA integration
contig_10504	translation initiation factor eif-2b subunit isoform 1	1259	20	1.47e-101	0.829	7	F:nucleotide binding; C:nucleus; F:translation initiation factor activity; C:intracellular ribonucleoprotein complex; C:viral nucleocapsid; P:RNA processing; P:translational initiation
contig_10505	carrier protein er-ant1	773	20	3.99e-115	0.9135	12	C:endoplasmic reticulum membrane; P:root development; P:transmembrane transport; F:structural constituent of ribosome; P:shoot system development; F:ATP:ADP antiporter activity; C:integral component of membrane; P:seed development; P:ATP transport; P:ADP transport; C:mitochondrial inner membrane; P:translation
contig_10506	protein ralf-like 34-like	831	20	1.17e-38	0.7495	4	C:plasmodesma; P:calcium-mediated signaling; F:signal transducer activity; C:intracellular
contig_10507	phosphatidylinositol n-acetylglucosaminyltransferase subunit p-like isoform x1	569	20	2.39e-52	0.863	2	C:glycosylphosphatidylinositol-N-acetylglucosaminyltransferase (GPI-GnT) complex; C:integral component of membrane
contig_10508	60s ribosomal protein l24-like	1090	20	2.01e-62	0.9685	6	F:structural constituent of ribosome; C:integral component of membrane; C:cytosolic large ribosomal subunit; P:ribosomal large subunit assembly; P:assembly of large subunit precursor of preribosome; P:translation
contig_10509	nuclease harbi1-like	1424	20	0	0.89	1	C:nucleus
contig_1051	spermidine hydroxycinnamoyl transferase-like	1554	20	4.79e-130	0.619	1	F:N-acyltransferase activity
contig_10512	protein far1-related sequence 5-like	1486	20	0	0.7555	2	F:zinc ion binding; P:regulation of transcription, DNA-templated
contig_10513	caffeoyl- o-methyltransferase	1100	20	2.79e-170	0.9645	5	P:coumarin biosynthetic process; F:caffeoyl-CoA O-methyltransferase activity; F:metal ion binding; P:lignin biosynthetic process; P:methylation
contig_10514	protein trichome birefringence-like 10	2050	20	0	0.844	4	C:integral component of membrane; C:Golgi apparatus; P:cell wall organization or biogenesis; F:O-acetyltransferase activity
contig_10515	protein trichome birefringence-like 10	1631	20	0	0.7765	4	C:integral component of membrane; C:Golgi apparatus; P:cell wall organization or biogenesis; F:O-acetyltransferase activity
contig_10516	uncharacterized gpi-anchored protein at1g61900-like	2099	20	1.17e-165	0.844	3	C:plasmodesma; C:integral component of membrane; C:anchored component of plasma membrane
contig_10517	cytochrome family subfamily polypeptide	1692	20	6.99e-180	0.7855	6	F:iron ion binding; P:secondary metabolite biosynthetic process; C:integral component of membrane; F:oxidoreductase activity, acting on paired donors, with incorporation or reduction of molecular oxygen, NAD(P)H as one donor, and incorporation of one atom of oxygen; P:oxidation-reduction process; F:heme binding
contig_10518	transcription factor jumonji domain-containing isoform 1	3218	20	0	0.738	1	F:metal ion binding
contig_1052	---NA---	890
contig_10520	---NA---	535
contig_10521	kinase superfamily	610	20	2.16e-44	0.5985	2	F:kinase activity; P:cellular process
contig_10522	kinase superfamily	418	20	5.08e-20	0.6785	5	F:ATP binding; P:cell surface receptor signaling pathway; F:protein serine/threonine kinase activity; P:protein phosphorylation; C:plasma membrane
contig_10523	kinase superfamily	364	20	4.44e-26	0.6585	4	P:cell surface receptor signaling pathway; P:phosphorylation; F:protein serine/threonine kinase activity; C:plasma membrane
contig_10524	cellulose synthase-like protein b4 isoform x2	1150	20	8.88e-141	0.714	3	F:transferase activity, transferring glycosyl groups; C:membrane; P:cellular process
contig_10525	hypothetical protein PRUPE_ppa013216mg	532	20	2.47e-19	0.7935	1	C:integral component of membrane
contig_10526	quinone oxidoreductase pig3-like isoform x2	452	20	4.16e-37	0.8965	3	F:zinc ion binding; F:oxidoreductase activity; P:oxidation-reduction process
contig_10527	quinone oxidoreductase pig3-like	518	20	7.33e-42	0.9025	3	F:zinc ion binding; P:oxidation-reduction process; F:alcohol dehydrogenase activity, zinc-dependent
contig_10528	phosphatidylserine decarboxylase proenzyme mitochondrial	1440	20	0	0.8915	3	C:mitochondrion; F:phosphatidylserine decarboxylase activity; P:phospholipid biosynthetic process
contig_10529	protein trichome birefringence-like 33	1850	20	0	0.9005	4	C:integral component of membrane; C:Golgi apparatus; P:cell wall organization or biogenesis; F:O-acetyltransferase activity
contig_1053	bifunctional protein 2-like	1228	20	3.96e-180	0.941	6	P:folic acid-containing compound biosynthetic process; C:cytosol; P:oxidation-reduction process; P:one-carbon metabolic process; F:methenyltetrahydrofolate cyclohydrolase activity; F:methylenetetrahydrofolate dehydrogenase (NADP+) activity
contig_10530	coatomer subunit beta-1-like	424	20	3.44e-43	0.9725	4	P:vesicle-mediated transport; F:structural molecule activity; P:intracellular protein transport; C:COPI vesicle coat
contig_10531	trna (guanine-n -)-methyltransferase	379	20	2.44e-27	0.911	6	C:tRNA methyltransferase complex; P:RNA (guanine-N7)-methylation; C:nucleus; F:tRNA (guanine-N7-)-methyltransferase activity; F:tRNA binding; P:tRNA methylation
contig_10532	maf-like protein ddb_g0281937-like	1059	20	1.49e-105	0.852	1	C:cytoplasm
contig_10533	udp-glucosyl transferase 88a1	489	20	5.85e-39	0.8225	2	F:transferase activity, transferring hexosyl groups; P:metabolic process
contig_10534	---NA---	310
contig_10535	cyclin-dependent kinase inhibitor 7-like	854	20	1.61e-70	0.6825	4	P:cell cycle arrest; C:nucleus; F:cyclin-dependent protein serine/threonine kinase inhibitor activity; P:negative regulation of protein serine/threonine kinase activity
contig_10536	auxin response factor 17-like	1642	20	7.41e-142	0.7285	7	F:DNA binding; P:regulation of cellular process; P:pollen development; P:anatomical structure morphogenesis; P:single-organism cellular process; P:response to hormone; P:external encapsulating structure organization
contig_10537	pdi-like 1-1 isoform 2	1134	20	0	0.893	8	C:endoplasmic reticulum lumen; F:transferase activity, transferring glycosyl groups; F:protein disulfide isomerase activity; P:metabolic process; C:integral component of membrane; P:cell redox homeostasis; P:protein folding; P:response to endoplasmic reticulum stress
contig_10538	fad synthase	1596	20	0	0.886	2	F:catalytic activity; P:metabolic process
contig_10539	act-like superfamily protein isoform 1	2140	20	0	0.8525	2	P:metabolic process; F:amino acid binding
contig_1054	spermatogenesis-associated protein 20-like	2701	20	0	0.9045	3	C:chloroplast; F:catalytic activity; P:metabolic process
contig_10540	armadillo beta-catenin repeat family protein	2604	20	0	0.7975	5	C:nucleus; F:ubiquitin-protein transferase activity; C:cytoplasm; F:ligase activity; P:protein ubiquitination
contig_10541	---NA---	375
contig_10542	---NA---	379
contig_10543	duf247 domain protein	485	20	2.94e-14	0.5475	6	F:3-beta-hydroxy-delta5-steroid dehydrogenase activity; F:oxidoreductase activity, acting on the CH-OH group of donors, NAD or NADP as acceptor; C:membrane; C:integral component of membrane; P:oxidation-reduction process; P:steroid biosynthetic process
contig_10544	upf0481 protein at3g47200-like	606	20	6.16e-29	0.5565	2	C:membrane; C:integral component of membrane
contig_10545	nucleolar mif4g domain-containing protein 1	2749	20	0	0.848	4	F:RNA binding; P:ribosomal small subunit biogenesis; C:integral component of membrane; C:nucleolus
contig_10546	14-3-3 protein 32kda endonuclease	1497	20	1.11e-164	0.9815	3	P:nucleic acid phosphodiester bond hydrolysis; F:protein domain specific binding; F:endonuclease activity
contig_10547	protein cwc15 homolog	345	20	2.83e-33	0.913	2	C:spliceosomal complex; P:mRNA splicing, via spliceosome
contig_10548	receptor-like protein kinase hsl1	1532	20	4.64e-126	0.6755	1	F:kinase activity
contig_10549	ankyrin repeat-containing	316	9	8.81e-15	0.6689	1	C:membrane
contig_1055	n-acetyltransferase 9-like protein	1088	20	3.77e-115	0.874	2	P:N-terminal protein amino acid acetylation; F:N-acetyltransferase activity
contig_10550	ankyrin repeat family	536	20	3.77e-32	0.5935	5	F:nucleic acid binding; P:signal transduction; C:membrane; C:integral component of membrane; P:DNA integration
contig_10551	ankyrin repeat-containing	277	20	1.15e-13	0.6545	1	C:membrane
contig_10552	---NA---	234
contig_10553	signal peptide peptidase family expressed isoform 1	2299	20	0	0.8495	7	P:membrane protein proteolysis; C:Golgi-associated vesicle membrane; C:integral component of lumenal side of endoplasmic reticulum membrane; C:integral component of cytoplasmic side of endoplasmic reticulum membrane; P:signal peptide processing; F:aspartic endopeptidase activity, intramembrane cleaving; C:lysosomal membrane
contig_10554	regulatory protein npr3-like	2790	20	0	0.853
contig_10555	probable iron ascorbate oxidoreductase ddb_g0283291-like	491	20	1.3e-80	0.8895	3	F:dioxygenase activity; F:iron ion binding; P:oxidation-reduction process
contig_10556	---NA---	293
contig_10557	snf2 domain-containing protein helicase domain-containing protein isoform 3	2705	20	0	0.742	3	F:organic cyclic compound binding; F:heterocyclic compound binding; F:catalytic activity
contig_10558	---NA---	366
contig_10559	---NA---	258
contig_1056	glycerol-3-phosphate acyltransferase 5	1702	20	0	0.889	9	F:glycerol-3-phosphate 2-O-acyltransferase activity; P:cutin biosynthetic process; C:integral component of membrane; F:phosphatase activity; P:CDP-diacylglycerol biosynthetic process; F:glycerol-3-phosphate O-acyltransferase activity; P:dephosphorylation; F:organic anion transmembrane transporter activity; P:suberin biosynthetic process
contig_10560	zinc ion binding	2704	20	0	0.6645	1	F:zinc ion binding
contig_10561	protein strubbelig-receptor family 6-like	2525	20	0	0.807	4	F:ATP binding; C:integral component of membrane; F:protein kinase activity; P:protein phosphorylation
contig_10562	mitochondrial transcription termination factor family isoform 2	2163	20	0	0.8325	4	C:chloroplast; C:mitochondrion; F:double-stranded DNA binding; P:regulation of transcription, DNA-templated
contig_10563	---NA---	246
contig_10564	2-oxoglutarate and fe -dependent oxygenase superfamily	1325	20	7.63e-152	0.759	3	F:metal ion binding; F:oxidoreductase activity, acting on paired donors, with incorporation or reduction of molecular oxygen, 2-oxoglutarate as one donor, and incorporation of one atom each of oxygen into both donors; P:oxidation-reduction process
contig_10565	---NA---	241
contig_10566	---NA---	382
contig_10567	lrr and nb-arc domains-containing disease resistance	493	20	1.23e-36	0.6015	1	F:nucleotide binding
contig_10568	ankyrin repeat domain-containing protein chloroplastic-like	1229	20	1.72e-132	0.811	3	C:nucleus; F:protein binding; P:embryo development ending in seed dormancy
contig_10569	ring u-box superfamily isoform 1	1007	20	1.64e-34	0.767	1	F:zinc ion binding
contig_1057	dual specificity phosphatase cdc25	991	20	6.95e-75	0.907	6	C:chloroplast; F:protein tyrosine phosphatase activity; P:response to arsenic-containing substance; C:mitochondrion; P:protein phosphorylation; P:peptidyl-tyrosine dephosphorylation
contig_10570	l-ascorbate oxidase-like	2070	20	0	0.8155	6	F:oxidoreductase activity, oxidizing metal ions; F:copper ion binding; C:integral component of membrane; P:oxidation-reduction process; C:extracellular region; F:L-ascorbate oxidase activity
contig_10571	ring u-box superfamily protein isoform 1	1658	20	0	0.91	7	P:chiasma assembly; C:nucleus; F:zinc ion binding; F:ubiquitin protein ligase activity; P:proteasome-mediated ubiquitin-dependent protein catabolic process; C:chromosome; P:protein ubiquitination
contig_10572	polyol transporter-like	1073	20	1.05e-77	0.8725	3	C:integral component of membrane; P:carbohydrate transport; C:Golgi apparatus
contig_10573	histone-lysine n-methyltransferase eza1-like	3109	20	0	0.7695	3	P:histone lysine methylation; C:PcG protein complex; F:histone-lysine N-methyltransferase activity
contig_10574	ras-related protein rabh1e-like	788	20	8.08e-140	0.974	12	F:GTP binding; P:nucleocytoplasmic transport; P:retrograde vesicle-mediated transport, Golgi to ER; P:small GTPase mediated signal transduction; F:GTPase activity; C:membrane; P:metabolic process; C:cytosol; C:Golgi apparatus; P:intra-Golgi vesicle-mediated transport; P:intracellular protein transport; P:retrograde transport, endosome to Golgi
contig_10575	pentatricopeptide repeat-containing protein chloroplastic	2140	20	0	0.841	4	C:chloroplast stroma; P:positive regulation of translation; P:chloroplast organization; P:chloroplast RNA processing
contig_10576	---NA---	1102
contig_10577	---NA---	341
contig_10578	26s proteasome non-atpase regulatory subunit 2 1a-like	632	20	8.6e-40	0.9455	8	C:nucleus; P:proteasome-mediated ubiquitin-dependent protein catabolic process; C:proteasome regulatory particle, base subcomplex; P:regulation of catalytic activity; F:endopeptidase activity; P:regulation of protein catabolic process; C:proteasome storage granule; F:enzyme regulator activity
contig_10579	general transcription factor iih subunit 3	1584	20	6.99e-140	0.8585	11	P:phosphorylation of RNA polymerase II C-terminal domain; F:DNA-dependent ATPase activity; F:RNA polymerase II carboxy-terminal domain kinase activity; F:metal ion binding; P:transcription, DNA-templated; C:core TFIIH complex; P:nucleotide-excision repair; F:translation factor activity, RNA binding; C:holo TFIIH complex; F:damaged DNA binding; P:translation
contig_1058	---NA---	405
contig_10580	u-box domain-containing protein 52-like	1109	20	3.02e-111	0.749	1	C:membrane
contig_10581	uncharacterized hydrolase -like	330	20	1.17e-61	0.9275	4	P:metabolic process; C:chloroplast envelope; C:integral component of membrane; F:carboxylic ester hydrolase activity
contig_10582	---NA---	718
contig_10583	probable protein phosphatase 2c 27	1645	20	0	0.8275	6	F:protein serine/threonine phosphatase activity; C:nucleus; C:cytoplasm; F:metal ion binding; P:protein dephosphorylation; P:regulation of transcription from RNA polymerase II promoter in response to salt stress
contig_10584	kinase superfamily protein isoform 1	1178	20	0	0.9405	9	F:ATP binding; P:MAPK cascade; F:calmodulin binding; P:activation of MAPKK activity; C:integral component of membrane; C:endosome membrane; P:cold acclimation; F:MAP kinase kinase kinase activity; C:plasma membrane
contig_10585	duf247 domain protein	277	20	1.23e-09	0.598	2	C:membrane; C:integral component of membrane
contig_10586	glutaredoxin-like family protein	907	20	7.88e-45	0.7085	4	P:cellular response to organic substance; P:signal transduction; P:cellular response to oxygen-containing compound; P:cellular response to acid chemical
contig_10587	aspartate-glutamate racemase family protein	2338	20	6.49e-132	0.8105	4	C:chloroplast; F:amino-acid racemase activity; P:peptidoglycan biosynthetic process; P:cellular amino acid metabolic process
contig_10588	protein srg1-like	1178	20	9.56e-141	0.8515	4	P:flavonol biosynthetic process; F:flavonol synthase activity; F:metal ion binding; P:oxidation-reduction process
contig_10589	protein srg1-like	474	20	4.03e-88	0.8515	9	P:flavonol biosynthetic process; F:flavonol synthase activity; F:metal ion binding; P:cellular glucan metabolic process; C:cell wall; C:apoplast; P:oxidation-reduction process; F:hydrolase activity, hydrolyzing O-glycosyl compounds; F:xyloglucan:xyloglucosyl transferase activity
contig_1059	uncharacterized loc101216242	839	2	1.43e-05	0.555
contig_10590	2-alkenal reductase (nadp(+)-dependent)-like	1700	20	6.92e-172	0.784	4	F:zinc ion binding; F:2-alkenal reductase [NAD(P)] activity; C:integral component of membrane; P:oxidation-reduction process
contig_10591	map7 domain-containing protein 1-like isoform x4	1725	20	2.46e-77	0.6275	1	F:binding
contig_10592	nucleobase-ascorbate transporter 6	1735	20	0	0.92	8	C:plasmodesma; P:transmembrane transport; F:transmembrane transporter activity; C:cell wall; C:integral component of membrane; C:endoplasmic reticulum; C:vacuole; C:plasma membrane
contig_10593	tetratricopeptide repeat-like superfamily	840	20	1.77e-46	0.802
contig_10595	mate efflux family protein	2021	20	0	0.8635	4	P:drug transmembrane transport; F:antiporter activity; C:integral component of membrane; F:drug transmembrane transporter activity
contig_10596	chromodomain-helicase-dna-binding protein mi- isoform 3	2496	20	0	0.6535	1	F:binding
contig_10597	---NA---	445
contig_10598	rna recognition motif-containing family protein	587	20	2.28e-96	0.935	2	F:nucleotide binding; F:nucleic acid binding
contig_10599	rna recognition motif-containing family protein	241	20	5.04e-34	0.9255	2	F:nucleotide binding; F:nucleic acid binding
contig_106	nadh dehydrogenase	1696	20	0	0.907	5	C:mitochondrial respiratory chain complex I; F:NADH dehydrogenase activity; F:coenzyme binding; P:oxidation-reduction process; P:ubiquinone-6 biosynthetic process
contig_1060	---NA---	229
contig_10600	chd3-type chromatin-remodeling factor pickle	2706	20	0	0.8235	16	P:cell proliferation; F:zinc ion binding; P:metabolic process; F:helicase activity; P:cytokinin-activated signaling pathway; P:response to auxin; P:negative regulation of abscisic acid-activated signaling pathway; P:root development; C:nucleus; F:DNA binding; F:ATP binding; P:response to gibberellin; P:negative regulation of transcription, DNA-templated; F:iron ion binding; P:regulation of latera…
contig_10601	f-box protein at1g78280-like	2486	20	0	0.8085	3	P:metabolic process; C:cytosol; F:transferase activity
contig_10602	protein transparent testa 12-like	1859	20	0	0.816	4	P:drug transmembrane transport; F:antiporter activity; C:integral component of membrane; F:drug transmembrane transporter activity
contig_10603	cyclin-dependent protein	699	20	2.78e-63	0.782	4	F:protein kinase binding; P:phosphorylation; F:kinase activity; P:regulation of cyclin-dependent protein serine/threonine kinase activity
contig_10604	---NA---	341
contig_10605	alpha beta-hydrolases superfamily protein	1553	20	0	0.8525	2	P:metabolic process; F:hydrolase activity
contig_10606	---NA---	437
contig_10607	f-box and associated interaction domains-containing-like protein	780	20	3.39e-30	0.495
contig_10608	nc domain-containing family protein	411	20	2.57e-69	0.8305	1	C:integral component of membrane
contig_10609	nc domain-containing family protein	406	20	1.66e-65	0.888	1	C:integral component of membrane
contig_1061	polyphenol oxidase	1843	20	0	0.777	6	F:monophenol monooxygenase activity; F:metal ion binding; F:L-DOPA monooxygenase activity; C:chloroplast thylakoid lumen; P:oxidation-reduction process; P:pigment biosynthetic process
contig_10610	upf0503 protein chloroplastic-like	1407	20	3.58e-78	0.5985
contig_10611	aldo-keto reductase-like isoform x1	1689	20	0	0.889	2	F:oxidoreductase activity; P:oxidation-reduction process
contig_10612	zinc finger family protein	1543	20	1.69e-67	0.802	5	C:nucleus; F:zinc ion binding; P:photomorphogenesis; F:transcription factor activity, transcription factor binding; P:regulation of transcription, DNA-templated
contig_10613	oxidoreductase, putative	1527	20	0	0.879	3	F:oxidoreductase activity; C:cytosol; P:oxidation-reduction process
contig_10614	60s ribosomal protein l10a	745	20	2.92e-118	0.915	6	P:mitotic spindle elongation; F:RNA binding; F:structural constituent of ribosome; P:centrosome duplication; C:cytosolic large ribosomal subunit; P:translation
contig_10615	cytochrome p450 cyp736a12-like	953	20	0	0.8745	6	F:iron ion binding; P:secondary metabolite biosynthetic process; C:integral component of membrane; P:oxidation-reduction process; F:flavonoid 3',5'-hydroxylase activity; F:heme binding
contig_10617	photosystem i reaction center subunit chloroplastic-like	747	20	5.39e-68	0.9425	5	C:chloroplast; C:integral component of membrane; C:photosystem I; P:photosynthesis; F:chlorophyll binding
contig_10618	pyridoxal -like	1619	20	0	0.931	12	C:nucleus; C:chloroplast; F:transcription factor activity, sequence-specific DNA binding; P:transcription, DNA-templated; F:NADPH binding; P:regulation of transcription, DNA-templated; F:sequence-specific DNA binding; F:17-alpha,20-alpha-dihydroxypregn-4-en-3-one dehydrogenase activity; P:oxidation-reduction process; P:pyridoxal 5'-phosphate salvage; F:pyridoxine:NADP 4-dehydrogenase activity; P:…
contig_10619	glycine cleavage system h protein mitochondrial	871	20	2.24e-80	0.9055	5	F:ATP binding; C:mitochondrion; P:glycine decarboxylation via glycine cleavage system; F:glycine dehydrogenase (decarboxylating) activity; C:glycine cleavage complex
contig_1062	major facilitator superfamily protein isoform 1	356	20	4.79e-44	0.8875	1	C:integral component of membrane
contig_10620	---NA---	2756
contig_10621	f-box family protein	1703	20	1.01e-137	0.552
contig_10622	Uncharacterized protein TCM_046906	2059	20	1.43e-124	0.7
contig_10623	protein s-acyltransferase 24-like	1804	20	0	0.8855	8	C:trans-Golgi network; F:zinc ion binding; F:protein-cysteine S-palmitoyltransferase activity; C:endosome; P:metabolic process; C:integral component of membrane; P:cell tip growth; F:acyl binding
contig_10624	hypothetical protein PRUPE_ppa013767mg	731	19	4.4e-12	0.7268	1	C:integral component of membrane
contig_10625	---NA---	482
contig_10626	meiotic recombination protein dmc1 homolog	1413	20	0	0.966	15	F:DNA-dependent ATPase activity; P:reciprocal meiotic recombination; F:double-stranded DNA binding; F:endodeoxyribonuclease activity; F:four-way junction DNA binding; P:DNA recombinase assembly; P:strand invasion; P:chromosome organization involved in meiotic cell cycle; P:mitotic recombination; C:condensed nuclear chromosome; C:nucleoplasm; F:single-stranded DNA binding; F:ATP binding; F:recombi…
contig_10627	fggy carbohydrate kinase domain-containing protein	412	20	1.53e-42	0.936	6	P:carbohydrate metabolic process; C:chloroplast; C:mitochondrion; F:carbohydrate kinase activity; P:phosphorylation; F:phosphotransferase activity, alcohol group as acceptor
contig_10628	---NA---	282
contig_10629	serine threonine-protein phosphatase 7 long form homolog isoform x2	1452	20	1.79e-27	0.445
contig_1063	maternal effect embryo arrest 9	660	20	1.02e-59	0.8805	3	P:embryo development ending in seed dormancy; P:pollen development; C:plasma membrane
contig_10630	---NA---	267
contig_10631	methyltransferase-like protein mitochondrial-like	1728	20	0	0.8605	4	F:copper ion binding; F:methyltransferase activity; P:translation; P:methylation
contig_10632	cell growth defect factor-2 isoform 1	715	20	4.92e-28	0.8765	1	C:integral component of membrane
contig_10633	elongation factor mitochondrial	1363	20	9.65e-180	0.8495	3	F:translation elongation factor activity; C:mitochondrial matrix; P:mitochondrial translational elongation
contig_10634	---NA---	243
contig_10635	f-box fbd lrr-repeat protein at1g13570-like	1725	20	1.65e-133	0.6885	2	P:metabolic process; F:ligase activity
contig_10636	dc1 domain-containing family protein	219	20	2.28e-34	0.855	5	F:metal ion binding; F:protein-disulfide reductase activity; P:oxidation-reduction process; C:intracellular; P:intracellular signal transduction
contig_10637	endonuclease 2-like	1290	20	8.28e-142	0.782	5	F:nucleic acid binding; P:DNA catabolic process; P:nucleic acid phosphodiester bond hydrolysis; F:endonuclease activity; C:integral component of membrane
contig_10638	protein fam210b-like	1059	20	4.29e-58	0.8085	2	C:integral component of membrane; C:chloroplast thylakoid membrane
contig_10639	protein-s-isoprenylcysteine o-methyltransferase a-like	598	20	1.59e-29	0.843	4	C:endoplasmic reticulum membrane; P:C-terminal protein methylation; C:integral component of membrane; F:protein C-terminal S-isoprenylcysteine carboxyl O-methyltransferase activity
contig_1064	yth domain-containing	4041	20	0	0.7875	1	F:RNA binding
contig_10640	endonuclease v-like	995	20	1.34e-91	0.8005	4	P:DNA repair; P:nucleic acid phosphodiester bond hydrolysis; F:endonuclease activity; C:membrane
contig_10641	---NA---	257
contig_10642	protein mon2 homolog	630	20	3.99e-113	0.935
contig_10643	protein mon2 homolog	345	20	2.91e-63	0.9325
contig_10644	ring-h2 finger protein atl74-like	1213	20	2.08e-70	0.8115	2	F:zinc ion binding; C:integral component of membrane
contig_10645	bypass of stop codon protein 1-like	418	14	1.09e-10	0.6121	1	C:membrane
contig_10647	senescence-associated family protein	529	20	1.02e-08	0.688	1	C:membrane
contig_10648	diphthamide synthesis dph2 family protein	518	20	2.36e-57	0.7775	2	P:peptidyl-diphthamide biosynthetic process from peptidyl-histidine; C:cytoplasm
contig_10649	probable inactive purple acid phosphatase 16-like	1227	20	0	0.846	3	C:membrane; P:metabolic process; F:hydrolase activity
contig_1065	protein fam133-like	1162	20	4.09e-56	0.953
contig_10650	calcineurin-like metallo-phosphoesterase superfamily protein	219	20	3.48e-35	0.8995	4	F:protein serine/threonine phosphatase activity; F:metal ion binding; P:metabolic process; C:cytosol
contig_10651	calcineurin-like metallo-phosphoesterase superfamily protein	245	20	2.12e-38	0.856	4	F:protein serine/threonine phosphatase activity; F:metal ion binding; P:metabolic process; C:cytosol
contig_10652	p-loop containing nucleoside triphosphate hydrolases superfamily protein isoform partial	2095	20	0	0.81	12	P:cell division; F:ATP binding; C:proteasome regulatory particle, base subcomplex; C:cytosolic proteasome complex; C:nuclear proteasome complex; F:peptidase activity; F:TBP-class protein binding; P:ER-associated ubiquitin-dependent protein catabolic process; P:positive regulation of proteasomal protein catabolic process; F:proteasome-activating ATPase activity; F:microtubule-severing ATPase activ…
contig_10653	---NA---	511
contig_10654	plant t5j17-70	1238	20	5.18e-107	0.694	1	C:membrane
contig_10655	scarecrow-like protein 15-like	1177	20	3.65e-129	0.6755	6	C:nucleus; F:transcription factor activity, sequence-specific DNA binding; P:cell differentiation; P:regulation of transcription, DNA-templated; F:sequence-specific DNA binding; P:regulation of shoot system development
contig_10656	---NA---	234
contig_10657	magnesium transporter mrs2-1-like isoform x1	1994	20	0	0.945	4	P:magnesium ion transport; C:integral component of membrane; F:magnesium ion transmembrane transporter activity; P:magnesium ion transmembrane transport
contig_10658	peptidyl-prolyl cis-trans isomerase pin1	270	20	7.33e-53	0.936	2	F:peptidyl-prolyl cis-trans isomerase activity; P:protein peptidyl-prolyl isomerization
contig_10659	nitrate transporter -like	1193	20	0	0.833	3	C:integral component of membrane; P:transport; F:transporter activity
contig_1066	probable lactoylglutathione chloroplast-like	1297	20	0	0.8995	7	C:chloroplast stroma; F:dioxygenase activity; C:thylakoid lumen; F:metal ion binding; C:stromule; P:oxidation-reduction process; F:lactoylglutathione lyase activity
contig_10660	homeodomain-like superfamily protein isoform 1	1989	20	2.53e-124	0.7185	6	C:nucleus; P:transcription, DNA-templated; F:transcription regulatory region DNA binding; P:regulation of transcription, DNA-templated; P:plant ovule development; P:polarity specification of adaxial/abaxial axis
contig_10661	btb poz and math domain-containing protein 3-like	1785	20	0	0.844	4	C:nucleus; F:identical protein binding; C:cytosol; P:regulation of protein ubiquitination
contig_10662	dolichol phosphate-mannose biosynthesis regulatory	266	20	2.89e-09	0.943	8	P:GPI anchor biosynthetic process; C:dolichol-phosphate-mannose synthase complex; P:regulation of catalytic activity; C:integral component of endoplasmic reticulum membrane; F:dolichyl-phosphate beta-D-mannosyltransferase activity; P:dolichol metabolic process; F:enzyme regulator activity; P:protein O-linked mannosylation
contig_10663	nucleobase-ascorbate transporter 12-like	1765	20	0	0.9595	11	P:hypoxanthine transport; F:uracil transmembrane transporter activity; P:cation transmembrane transport; P:guanine import across plasma membrane; P:uracil import across plasma membrane; C:integral component of membrane; F:solute:cation symporter activity; P:adenine import across plasma membrane; F:guanine transmembrane transporter activity; F:adenine transmembrane transporter activity; C:plasma m…
contig_10664	uncharacterized mitochondrial carrier ymr166c-like	953	20	1.71e-96	0.8775	8	F:structural constituent of ribosome; F:S-adenosyl-L-methionine transmembrane transporter activity; C:mitochondrion; C:chloroplast envelope; C:integral component of membrane; P:S-adenosyl-L-methionine transmembrane transport; P:chloroplast organization; P:translation
contig_10666	---NA---	213
contig_10667	---NA---	254
contig_10668	exocyst complex component exo70b1-like	2307	20	0	0.86	6	C:extracellular exosome; P:vesicle docking involved in exocytosis; C:phagocytic vesicle; C:cytosol; C:plasma membrane; C:exocyst
contig_1067	-dihydroxy-3-keto-5-methylthiopentene dioxygenase 2-like	1010	20	5.34e-130	0.925	6	C:nucleus; C:cytoplasm; F:metal ion binding; P:L-methionine biosynthetic process from methylthioadenosine; F:acireductone dioxygenase [iron(II)-requiring] activity; P:oxidation-reduction process
contig_10670	gdsl-like lipase acylhydrolase superfamily protein	271	20	1.01e-45	0.886	2	F:hydrolase activity, acting on ester bonds; P:metabolic process
contig_10671	dcn1-like protein 4-like	1307	20	3.99e-103	0.8115	6	F:ubiquitin-like protein binding; F:ubiquitin conjugating enzyme binding; P:positive regulation of ubiquitin-protein transferase activity; C:ubiquitin ligase complex; F:cullin family protein binding; P:protein neddylation
contig_10672	plant mmn10-180 protein	1759	20	0	0.884	3	C:nucleus; C:integral component of membrane; C:endoplasmic reticulum
contig_10673	sc35-like splicing factor 30 isoform 1	1043	20	3.09e-71	0.8045	5	F:nucleotide binding; F:nucleic acid binding; P:response to oxidative stress; F:identical protein binding; C:nuclear speck
contig_10674	actin-related protein 2 3 complex subunit 3-like	1207	20	3.52e-98	0.952	4	F:actin binding; C:cytoplasm; P:Arp2/3 complex-mediated actin nucleation; C:Arp2/3 protein complex
contig_10675	pentatricopeptide repeat superfamily protein isoform 1	777	20	8.38e-69	0.8205	5	F:palmitoyl-(protein) hydrolase activity; P:macromolecule depalmitoylation; C:integral component of membrane; C:cytosol; C:lysosome
contig_10676	transcription initiation factor tfiid subunit 5-like	1953	20	0	0.83	4	C:nucleus; P:metabolic process; P:regulation of transcription, DNA-templated; F:transferase activity
contig_10677	o-fucosyltransferase family protein	2639	20	0	0.8415	3	F:transferase activity, transferring glycosyl groups; P:metabolic process; C:integral component of membrane
contig_10678	-trehalose-phosphate synthase	974	20	0	0.8835	4	F:alpha,alpha-trehalose-phosphate synthase (UDP-forming) activity; F:trehalose-phosphatase activity; P:trehalose biosynthetic process; P:dephosphorylation
contig_10679	wall-associated kinase	1586	20	0	0.7045	6	F:nucleotide binding; F:ion binding; P:cell surface receptor signaling pathway; P:phosphorylation; F:protein serine/threonine kinase activity; C:plasma membrane
contig_1068	transmembrane emp24 domain-containing protein p24beta2-like	1234	20	2.14e-116	0.865	5	C:endoplasmic reticulum membrane; C:integral component of membrane; C:Golgi apparatus; C:ER to Golgi transport vesicle; P:transport
contig_10680	wall-associated kinase	1120	20	1.61e-108	0.653	5	F:nucleotide binding; C:membrane; F:ion binding; F:protein kinase activity; P:phosphorylation
contig_10681	atp-dependent dna helicase pif1	2077	20	2.93e-89	0.6585	15	P:G-quadruplex DNA unwinding; P:DNA replication; P:single-organism cellular process; P:cellular response to DNA damage stimulus; P:single-organism metabolic process; P:mitochondrial genome maintenance; C:replication fork; F:nucleotide binding; C:nucleus; F:ATP-dependent 5'-3' DNA helicase activity; P:DNA duplex unwinding; C:mitochondrion; P:negative regulation of telomere maintenance via telomera…
contig_10682	brct domain-containing dna repair protein	2548	20	0	0.8425
contig_10683	translocation protein sec63 homolog	2732	20	0	0.8925	8	C:chloroplast; C:mitochondrion; P:protein transport; C:integral component of endoplasmic reticulum membrane; C:cytosol; C:Golgi apparatus; P:protein folding; C:plasma membrane
contig_10684	---NA---	749
contig_10685	ph-response transcription factor pacc rim101 isoform 2	521	20	1.04e-60	0.825	4	P:transmembrane transport; F:transmembrane transporter activity; C:integral component of membrane; C:plasma membrane
contig_10686	zinc ion	992	20	6.47e-104	0.723	3	F:protein binding; P:single-multicellular organism process; P:single organism reproductive process
contig_10687	casp-like protein at2g36330-like	931	20	4.74e-70	0.7525	2	C:integral component of membrane; C:plasma membrane
contig_10688	---NA---	353
contig_10689	leucine-rich repeat family protein isoform 2	564	20	3.03e-42	0.9255
contig_1069	agamous-like mads-box protein agl19	1323	20	3.62e-84	0.8065	6	C:nucleus; F:DNA binding; F:transcription factor activity, sequence-specific DNA binding; P:transcription, DNA-templated; P:regulation of transcription, DNA-templated; F:protein dimerization activity
contig_10690	proline- glutamic acid- and leucine-rich protein 1-like	2071	20	7.22e-145	0.6315
contig_10691	prostaglandin e synthase 2-like	1073	20	1.01e-109	0.8425	6	F:protein disulfide oxidoreductase activity; F:electron carrier activity; C:mitochondrion; P:cell redox homeostasis; P:oxidation-reduction process; F:transferase activity
contig_10692	auxin response factor 9	1195	20	0	0.852	5	C:nucleus; F:DNA binding; P:transcription, DNA-templated; P:regulation of transcription, DNA-templated; P:auxin-activated signaling pathway
contig_10693	o-fucosyltransferase family protein	707	20	2.42e-69	0.803	4	C:nucleus; P:protein O-linked fucosylation; C:integral component of membrane; F:peptide-O-fucosyltransferase activity
contig_10694	g-type lectin s-receptor-like serine threonine-kinase	439	20	1.67e-77	0.892	10	F:ATP binding; C:plasmodesma; F:ubiquitin protein ligase binding; P:recognition of pollen; P:innate immune response; C:integral component of membrane; F:protein serine/threonine kinase activity; F:carbohydrate binding; P:protein phosphorylation; C:plasma membrane
contig_10695	50s ribosomal protein chloroplastic-like	514	20	2.45e-89	0.907	4	C:chloroplast; P:ribosome biogenesis; C:ribosome; F:rRNA binding
contig_10696	atp binding cassette subfamily b4 isoform 2	636	20	4.67e-111	0.9205	8	F:ATP binding; P:drug transmembrane transport; P:metabolic process; C:integral component of membrane; P:xenobiotic transport; F:xenobiotic-transporting ATPase activity; F:phosphate ion transmembrane-transporting ATPase activity; P:phosphate ion transmembrane transport
contig_10697	atp binding cassette subfamily b4 isoform 2	1850	20	0	0.896	5	F:ATP binding; F:ATPase activity, coupled to transmembrane movement of substances; P:transmembrane transport; P:metabolic process; C:integral component of membrane
contig_10698	cell division control protein 2 homolog	1086	20	1.26e-160	0.968	5	P:cell division; F:ATP binding; F:RNA polymerase II carboxy-terminal domain kinase activity; C:integral component of membrane; P:protein phosphorylation
contig_10699	wrky transcription	1181	20	1.37e-105	0.738	4	F:transcription factor activity, sequence-specific DNA binding; F:calmodulin binding; P:regulation of transcription, DNA-templated; F:sequence-specific DNA binding
contig_107	dna-binding protein smubp-2-like	3436	20	0	0.909	6	C:chloroplast stroma; F:DNA binding; F:ATP binding; P:metabolic process; C:chloroplast envelope; F:hydrolase activity
contig_1070	---NA---	289
contig_10700	---NA---	589
contig_10701	---NA---	480
contig_10702	mitochondrial carnitine acylcarnitine carrier-like protein	1724	20	2.52e-177	0.917	4	F:structural constituent of ribosome; C:integral component of membrane; P:transport; P:translation
contig_10703	---NA---	625
contig_10704	gpi transamidase component gpi16 subunit family protein isoform 1	2316	20	0	0.8135	3	F:GPI-anchor transamidase activity; P:attachment of GPI anchor to protein; C:GPI-anchor transamidase complex
contig_10705	---NA---	717
contig_10706	endoplasmic reticulum metallopeptidase 1-like	3340	20	0	0.8245	2	C:integral component of membrane; C:endoplasmic reticulum
contig_10707	probable methyltransferase pmt14	851	20	4.07e-129	0.922	7	C:trans-Golgi network; C:endosome; C:integral component of membrane; C:vacuolar membrane; C:plant-type cell wall; F:S-adenosylmethionine-dependent methyltransferase activity; P:methylation
contig_10708	rna-binding family protein isoform 1	1032	20	5.88e-49	0.9605	6	F:nucleotide binding; C:U12-type spliceosomal complex; F:U12 snRNA binding; F:pre-mRNA intronic binding; P:inflorescence development; P:mRNA splicing, via spliceosome
contig_10709	hypothetical protein PHAVU_011G114500g, partial	608	20	4.5e-16	0.753	1	C:membrane
contig_1071	ninja-family protein afp2-like	1564	20	3.91e-105	0.62	1	P:signal transduction
contig_10710	---NA---	288
contig_10711	---NA---	210
contig_10712	transcription factor bhlh144-like	1787	20	1.84e-77	0.726	1	F:protein dimerization activity
contig_10713	f-box protein at3g12350-like	1788	20	0	0.747
contig_10714	reticuline oxidase-like protein	2094	20	0	0.8695	4	F:oxidoreductase activity, acting on CH-OH group of donors; F:flavin adenine dinucleotide binding; C:integral component of membrane; P:oxidation-reduction process
contig_10715	protein mei2-like 2-like isoform x1	2184	20	0	0.85	2	F:nucleotide binding; F:nucleic acid binding
contig_10716	protein mei2-like 5	1128	20	0	0.8435	2	F:nucleotide binding; F:nucleic acid binding
contig_10717	wd repeat-containing protein 26	1925	20	0	0.8645	3	F:nucleotide binding; C:cytoplasm; C:integral component of membrane
contig_10718	receptor-like protein kinase hsl1	851	20	3.6e-125	0.852	13	F:2-alkenal reductase [NAD(P)] activity; P:protein autophosphorylation; C:intracellular; F:ATP binding; P:MAPK cascade; P:activation of MAPKK activity; P:pectin catabolic process; C:integral component of membrane; P:regulation of gene expression; P:oxidation-reduction process; F:MAP kinase kinase kinase activity; P:floral organ abscission; P:lateral root morphogenesis
contig_10719	mitogen-activated protein kinase 3	369	20	6.63e-75	0.939	13	P:camalexin biosynthetic process; P:pollen tube guidance; P:response to osmotic stress; P:pollen development; P:priming of cellular response to stress; P:activation of MAPK activity involved in osmosensory signaling pathway; C:intracellular; F:ATP binding; P:MAPK cascade; P:inflorescence development; F:MAP kinase activity; P:plant ovule development; P:response to UV-B
contig_1072	5 -methylthioadenosine s-adenosylhomocysteine nucleosidase 1-like	1403	20	6.33e-123	0.873	2	P:nucleoside metabolic process; F:methylthioadenosine nucleosidase activity
contig_10720	web family protein at2g38370-like	2021	20	0	0.8035	4	P:chloroplast accumulation movement; P:chloroplast avoidance movement; P:lipid metabolic process; C:cytosol
contig_10721	pentatricopeptide repeat-containing protein chloroplastic	1986	20	0	0.769	2	P:biological_process; C:chloroplast
contig_10722	hypoxia-inducible factor 1 alpha isoform 1	1733	20	0	0.769	2	F:methyltransferase activity; P:methylation
contig_10723	suppressor of gene silencing	2151	20	0	0.7125	3	P:RNA phosphodiester bond hydrolysis, endonucleolytic; F:ribonuclease P activity; C:nucleolar ribonuclease P complex
contig_10724	atp-dependent zinc metalloprotease ftsh chloroplastic mitochondrial-like	2735	20	0	0.9635	11	F:nucleic acid binding; P:cell division; F:ATP binding; C:mitochondrion; P:proteolysis; C:chloroplast envelope; C:integral component of membrane; F:ATP-dependent peptidase activity; P:PSII associated light-harvesting complex II catabolic process; F:metalloendopeptidase activity; F:microtubule-severing ATPase activity
contig_10725	---NA---	237
contig_10726	---NA---	577
contig_10727	probable protein phosphatase 2c 5	1955	20	0	0.9285	3	F:protein serine/threonine phosphatase activity; P:protein dephosphorylation; C:plasma membrane
contig_10728	cucumber peeling cupredoxin-like	877	20	1.14e-54	0.7605	3	F:electron carrier activity; C:intrinsic component of membrane; F:hydrolase activity
contig_10729	PREDICTED: uncharacterized protein LOC103400088	655	20	1.05e-17	0.7955	1	C:integral component of membrane
contig_1073	pleiotropic drug resistance protein 1-like	325	20	4.44e-25	0.7535	6	F:ATP binding; F:ATPase activity, coupled to transmembrane movement of substances; P:transmembrane transport; P:metabolic process; C:integral component of membrane; C:plasma membrane
contig_10730	---NA---	267
contig_10731	---NA---	243
contig_10732	ran-binding protein 1 domain-containing	1494	20	2.78e-122	0.762	6	P:positive regulation of protein export from nucleus; P:intracellular transport; F:R-SMAD binding; C:cytosol; F:Ran GTPase binding; C:nuclear pore
contig_10734	---NA---	222
contig_10735	hypothetical protein MTR_4g120300	670	1	8.76e-06	0.58
contig_10736	ferredoxin-thioredoxin variable chain	1023	20	1.95e-39	0.798	6	C:chloroplast; P:photosynthesis; F:lipoate synthase activity; F:4 iron, 4 sulfur cluster binding; P:lipoate biosynthetic process; P:protein lipoylation
contig_10737	origin recognition complex subunit 6-like	638	20	2.39e-67	0.9045	3	F:DNA binding; P:DNA replication; C:nuclear origin of replication recognition complex
contig_10738	uncharacterized loc101204433	989	20	3.58e-73	0.6195	5	C:cell; F:protein disulfide oxidoreductase activity; F:electron carrier activity; P:cell redox homeostasis; P:oxidation-reduction process
contig_10739	---NA---	898
contig_1074	anthocyanidin reductase	1455	20	0	0.9185	4	F:coenzyme binding; F:anthocyanidin reductase activity; P:oxidation-reduction process; P:negative regulation of flavonoid biosynthetic process
contig_10740	duf21 domain-containing protein at2g14520-like	1376	20	5.07e-140	0.8895	1	C:integral component of membrane
contig_10741	duf21 domain-containing protein at2g14520-like	332	20	4.75e-26	0.952	1	C:integral component of membrane
contig_10742	protein always early 3-like	2281	20	0	0.7655	5	C:nucleus; F:DNA binding; P:transcription, DNA-templated; C:transcriptional repressor complex; P:cell cycle
contig_10743	glucose-6-phosphate 1-epimerase	1394	20	0	0.896	3	P:carbohydrate metabolic process; F:carbohydrate binding; F:isomerase activity
contig_10744	clathrin assembly protein at5g35200	2230	20	0	0.859	7	F:2-alkenal reductase [NAD(P)] activity; P:clathrin coat assembly; P:oxidation-reduction process; F:clathrin binding; C:clathrin-coated vesicle; C:plasma membrane; F:1-phosphatidylinositol binding
contig_10745	e3 ubiquitin-protein ligase cip8-like	1280	20	8.62e-120	0.8515	6	F:zinc ion binding; F:ubiquitin protein ligase activity; P:proteasome-mediated ubiquitin-dependent protein catabolic process; C:cytoplasm; P:protein polyubiquitination; P:protein ubiquitination involved in ubiquitin-dependent protein catabolic process
contig_10746	low quality protein: uncharacterized loc101212159	3453	20	0	0.8435	4	P:polycistronic mRNA processing; C:mitochondrion; P:chloroplast mRNA processing; C:chloroplast nucleoid
contig_10747	type i inositol -trisphosphate 5-phosphatase 1 isoform x3	2355	20	0	0.8075	3	C:membrane; F:hydrolase activity; P:phosphatidylinositol dephosphorylation
contig_10748	---NA---	303
contig_10749	clathrin assembly protein at2g25430-like	2289	20	0	0.855	6	F:2-alkenal reductase [NAD(P)] activity; P:clathrin coat assembly; P:oxidation-reduction process; F:clathrin binding; C:clathrin-coated vesicle; F:1-phosphatidylinositol binding
contig_1075	gamma-glutamyltranspeptidase 3-like	3111	20	0	0.888	5	F:glutathione gamma-glutamylcysteinyltransferase activity; C:integral component of membrane; P:glutathione catabolic process; C:vacuole; F:gamma-glutamyltransferase activity
contig_10750	PREDICTED: uncharacterized protein LOC103417291	760	20	1.11e-28	0.6185
contig_10751	---NA---	266
contig_10752	unclassified-like protein	758	20	1.95e-11	0.4755	8	F:nucleotide binding; F:nucleic acid binding; F:ATP binding; P:signal transduction; C:membrane; C:integral component of membrane; F:ADP binding; P:defense response
contig_10753	pra1 family protein e	589	20	1.04e-31	0.7515	4	P:vesicle-mediated transport; C:integral component of membrane; C:endoplasmic reticulum; C:Golgi apparatus
contig_10754	molybdopterin cofactor	847	20	2.35e-53	0.8915	2	P:metabolic process; F:transferase activity
contig_10755	---NA---	633
contig_10756	core region of gtp cyclohydrolase i family protein	2242	20	0	0.8425	7	F:GTP binding; F:zinc ion binding; P:tetrahydrobiopterin biosynthetic process; C:cytoplasm; F:GTP cyclohydrolase I activity; P:7,8-dihydroneopterin 3'-triphosphate biosynthetic process; P:tetrahydrofolate biosynthetic process
contig_10757	nicotianamine synthase-like	1348	20	5.65e-178	0.8585	2	P:nicotianamine biosynthetic process; F:nicotianamine synthase activity
contig_10758	tryptophan tyrosine permease	1920	20	0	0.801	3	C:integral component of membrane; P:amino acid transmembrane transport; F:L-tyrosine transmembrane transporter activity
contig_10759	probable serine threonine-protein kinase abkc-like	2477	20	0	0.8715	3	C:integral component of membrane; P:phosphorylation; F:kinase activity
contig_1076	hypothetical protein SQ11_15775, partial	805	1	7.51e-08	0.61
contig_10760	wd repeat and hmg-box dna-binding protein 1-like	1988	20	0	0.8175	2	F:DNA binding; F:zinc ion binding
contig_10761	---NA---	506
contig_10762	---NA---	305
contig_10763	nadh--cytochrome b5 reductase 1	1126	20	2.73e-146	0.931	8	F:cytochrome-b5 reductase activity, acting on NAD(P)H; F:protein binding; C:integral component of membrane; C:endoplasmic reticulum; P:electron transport chain; C:mitochondrial outer membrane; C:plant-type cell wall; C:plasma membrane
contig_10764	transcription factor tcp9-like	696	15	3.29e-20	0.5927	1	P:regulation of leaf development
contig_10765	---NA---	559
contig_10766	imidazole glycerol phosphate synthase chloroplastic-like	226	20	1.62e-14	0.9405	5	C:chloroplast stroma; F:oxo-acid-lyase activity; F:imidazoleglycerol-phosphate synthase activity; F:1-(5-phosphoribosyl)-5-[(5-phosphoribosylamino)methylideneamino]imidazole-4-carboxamide isomerase activity; P:histidine biosynthetic process
contig_10767	hypothetical protein L484_007751	1283	20	2.55e-130	0.7945	1	C:integral component of membrane
contig_10768	uncharacterized loc101215134	430	20	1.4e-22	0.831	1	C:integral component of membrane
contig_10769	double clp-n motif-containing p-loop nucleoside triphosphate hydrolases superfamily	2773	20	0	0.6885	3	P:protein metabolic process; F:ATP binding; F:hydrolase activity
contig_1077	e3 ubiquitin-protein ligase upl2 isoform 2	361	20	1.75e-62	0.9075	5	C:nucleus; F:ubiquitin-protein transferase activity; C:cytoplasm; F:ligase activity; P:protein ubiquitination involved in ubiquitin-dependent protein catabolic process
contig_10770	ankyrin repeat-containing protein at3g12360-like	2375	20	5.77e-106	0.54	1	P:regulation of biological process
contig_10771	ankyrin repeat domain-containing protein 17-like	1446	20	0	0.6935	2	P:proteolysis; F:serine-type endopeptidase activity
contig_10772	phosphoenolpyruvate phosphate translocator chloroplastic-like	1318	20	1.35e-132	0.892	8	P:phosphoenolpyruvate transmembrane transport; F:phosphoenolpyruvate:phosphate antiporter activity; F:phosphoglycerate transmembrane transporter activity; C:mitochondrion; C:chloroplast envelope; C:integral component of membrane; P:phosphoglycerate transport; P:carbohydrate transmembrane transport
contig_10773	dead-box atp-dependent rna helicase 38-like	1841	20	0	0.8425	13	P:translational initiation; C:plasma membrane; F:ATP-dependent RNA helicase activity; C:nuclear envelope; F:nucleic acid binding; F:ATP binding; P:response to cold; P:response to heat; P:response to abscisic acid; C:cytoplasm; P:regulation of gene expression; P:RNA secondary structure unwinding; P:poly(A)+ mRNA export from nucleus
contig_10774	cyclic nucleotide-gated ion channel 1-like	2823	20	3.34e-140	0.725	10	C:integral component of plasma membrane; F:calmodulin binding; P:regulation of membrane potential; P:potassium ion transmembrane transport; P:calcium ion transport; F:inward rectifier potassium channel activity; F:intracellular cyclic nucleotide activated cation channel activity; F:cyclic nucleotide binding; F:anion binding; F:purine ribonucleotide binding
contig_10775	tetratricopeptide repeat protein 5-like	1736	20	0	0.897	1	F:ADP binding
contig_10776	wd repeat-containing protein 82-b-like	1630	20	0	0.958
contig_10777	2-oxoisovalerate dehydrogenase subunit alpha mitochondrial-like	1899	20	0	0.829	3	F:oxidoreductase activity, acting on the aldehyde or oxo group of donors, disulfide as acceptor; C:mitochondrion; P:oxidation-reduction process
contig_10778	auxin transport protein big-like	2189	20	0	0.896	13	F:zinc ion binding; P:photomorphogenesis; P:metabolic process; P:response to fungus; P:response to auxin; P:auxin polar transport; P:unidimensional cell growth; C:plasmodesma; C:membrane; C:cytosol; F:ligase activity; P:inflorescence morphogenesis; P:lateral root formation
contig_10779	elongator complex protein 6-like	2084	20	4.65e-97	0.74	6	P:negative regulation of anthocyanin metabolic process; P:response to oxidative stress; F:protein binding; P:positive regulation of cell proliferation; C:Elongator holoenzyme complex; P:regulation of leaf development
contig_1078	hva22-like protein k	1028	20	7.59e-99	0.7905	3	C:integral component of membrane; P:regulation of biological process; P:cellular process
contig_10780	nodulin-related protein	645	20	9.81e-15	0.7
contig_10781	nodulin-related protein	644	20	4.97e-15	0.6515
contig_10782	---NA---	638
contig_10783	wus-interacting protein 2	2492	20	0	0.8395	5	C:nucleus; F:protein binding; P:transcription, DNA-templated; P:primary shoot apical meristem specification; P:regulation of transcription, DNA-templated
contig_10784	---NA---	283
contig_10785	multidrug resistance-associated protein 14 isoform partial	204	20	8.82e-29	0.8865	6	F:ATP binding; F:ATPase activity, coupled to transmembrane movement of substances; P:transmembrane transport; F:2-alkenal reductase [NAD(P)] activity; C:integral component of membrane; P:oxidation-reduction process
contig_10786	abc transporter c family member 10-like	1285	20	3.93e-111	0.9265	5	F:ATP binding; F:ATPase activity, coupled to transmembrane movement of substances; P:transmembrane transport; P:metabolic process; C:integral component of membrane
contig_10787	abc transporter c family member 10-like	1780	20	0	0.873	6	F:ATP binding; F:ATPase activity, coupled to transmembrane movement of substances; P:transmembrane transport; F:2-alkenal reductase [NAD(P)] activity; C:integral component of membrane; P:oxidation-reduction process
contig_10788	target snare coiled-coil domain protein	850	20	1.57e-61	0.7725	6	C:bounding membrane of organelle; C:integral component of membrane; C:Golgi apparatus; C:intracellular organelle part; P:transport; C:plasma membrane
contig_10789	protoheme ix mitochondrial-like	1612	20	0	0.863	4	P:heme O biosynthetic process; C:mitochondrial membrane; F:protoheme IX farnesyltransferase activity; C:integral component of membrane
contig_1079	hypothetical protein PRUPE_ppa013836mg	346	20	8.28e-43	0.8815	1	C:integral component of membrane
contig_10790	probable methyltransferase pmt10-like	1956	20	0	0.7985	7	C:trans-Golgi network; C:endosome; C:integral component of membrane; C:Golgi membrane; C:vacuolar membrane; F:S-adenosylmethionine-dependent methyltransferase activity; P:methylation
contig_10791	tpr repeat-containing thioredoxin ttl1	371	9	9.48e-08	0.7333	2	C:cell; P:cell redox homeostasis
contig_10792	membrane-associated progesterone binding protein 4	512	20	2.54e-33	0.82	5	C:integral component of membrane; C:endomembrane system; F:steroid binding; C:extracellular region; F:heme binding
contig_10793	cyclin-dependent kinase g-2-like isoform x1	2916	20	0	0.8465	4	F:ATP binding; F:RNA polymerase II carboxy-terminal domain kinase activity; C:cytosol; P:protein phosphorylation
contig_10794	sugar isoform partial	1197	20	1.68e-49	0.783	4	C:nucleus; C:integral component of membrane; P:carbohydrate transport; C:Golgi apparatus
contig_10795	golgin candidate 1-like	2792	20	0	0.8085	5	P:Golgi organization; C:integral component of membrane; C:Golgi membrane; C:Golgi cisterna; P:retrograde transport, vesicle recycling within Golgi
contig_10796	very-long-chain enoyl- reductase-like	1603	20	0	0.952	7	F:3-oxo-5-alpha-steroid 4-dehydrogenase activity; C:cytoplasm; F:enoyl-[acyl-carrier-protein] reductase (NADH) activity; F:trans-2-enoyl-CoA reductase (NADPH) activity; P:lipid metabolic process; C:integral component of membrane; P:oxidation-reduction process
contig_10797	chloride channel protein clc-e-like	4722	20	0	0.793	7	P:regulation of anion transmembrane transport; F:catalytic activity; P:ion transmembrane transport; P:metabolic process; C:integral component of membrane; P:chloride transport; F:voltage-gated chloride channel activity
contig_10798	---NA---	400
contig_10799	probable folate-biopterin transporter 4	1804	20	0	0.8585	3	C:integral component of membrane; P:transport; F:transporter activity
contig_108	multiprotein-bridging factor 1b-like	1047	20	7.7e-74	0.965	1	F:sequence-specific DNA binding
contig_1080	magnesium-protoporphyrin ix monomethyl ester	1496	20	0	0.906	6	P:chlorophyll biosynthetic process; C:chloroplast; F:metal ion binding; P:photosynthesis; P:oxidation-reduction process; F:magnesium-protoporphyrin IX monomethyl ester (oxidative) cyclase activity
contig_10800	erythroid differentiation-related factor 1	1620	20	0	0.859	1	C:plasma membrane
contig_10801	---NA---	1675
contig_10802	serine racemase	511	20	5.5e-71	0.9085	10	F:L-serine ammonia-lyase activity; F:ATP binding; F:pyridoxal phosphate binding; C:cytoplasm; F:metal ion binding; P:L-serine metabolic process; P:D-serine biosynthetic process; F:serine racemase activity; F:L-threonine ammonia-lyase activity; F:D-serine ammonia-lyase activity
contig_10803	s-adenosyl-l-methionine-dependent methyltransferases superfamily protein	1471	20	3.08e-173	0.853	3	C:cytosol; F:S-adenosylmethionine-dependent methyltransferase activity; P:methylation
contig_10804	short-chain alcohol dehydrogenase	1038	20	5.97e-128	0.7975	2	F:oxidoreductase activity; P:oxidation-reduction process
contig_10805	blue copper	887	20	3.37e-43	0.808	3	F:electron carrier activity; C:integral component of membrane; C:anchored component of plasma membrane
contig_10806	pentatricopeptide repeat-containing protein chloroplastic-like	720	20	1.09e-146	0.906	4	C:chloroplast; F:zinc ion binding; P:polycistronic mRNA processing; P:chloroplast RNA processing
contig_10807	lrr repeats and ubiquitin-like domain-containing protein at2g30105	1729	20	0	0.8295
contig_10808	pheophorbide a chloroplastic-like	638	20	2.01e-32	0.9465	12	P:defense response to bacterium, incompatible interaction; P:fruit development; P:cell death; F:metal ion binding; P:flower development; C:chloroplast thylakoid; C:chloroplast envelope; F:pheophorbide a oxygenase activity; P:oxidation-reduction process; F:chlorophyllide a oxygenase [overall] activity; F:2 iron, 2 sulfur cluster binding; P:chlorophyll catabolic process
contig_10809	pentatricopeptide repeat-containing protein at3g06920-like	1624	20	8.25e-106	0.9315
contig_1081	PREDICTED: uncharacterized protein LOC103432396	2224	20	0	0.757
contig_10810	---NA---	255
contig_10811	time for isoform 1	341	20	2.03e-09	0.7045
contig_10812	transducin family protein wd-40 repeat family isoform 1	3931	20	0	0.748	9	P:vesicle-mediated transport; C:cytoplasm; F:syntaxin binding; F:GTPase activator activity; C:integral component of membrane; P:regulation of exocytosis; F:Rab GTPase binding; C:plasma membrane; P:positive regulation of GTPase activity
contig_10813	shaggy-related protein kinase eta-like	1926	20	0	0.968	12	F:tau-protein kinase activity; P:detection of brassinosteroid stimulus; F:ATP binding; P:multidimensional cell growth; P:positive regulation of protein export from nucleus; P:brassinosteroid mediated signaling pathway; P:protein autophosphorylation; P:root hair cell differentiation; F:protein serine/threonine kinase activity; C:plasma membrane; P:leaf morphogenesis; P:response to auxin
contig_10814	---NA---	639
contig_10815	---NA---	466
contig_10816	protein mon2 homolog	674	20	1e-55	0.956	1	C:integral component of membrane
contig_10817	alpha-glucan water chloroplast	288	20	2.54e-50	0.8915	4	F:ATP binding; F:alpha-glucan, water dikinase activity; C:chloroplast envelope; P:phosphorylation
contig_10818	cellulose synthase-like protein g3	724	20	4.38e-83	0.807	4	C:integral component of membrane; F:cellulose synthase (UDP-forming) activity; P:cellulose biosynthetic process; P:cell wall organization
contig_10819	---NA---	218
contig_1082	tip41-like family protein	1219	20	7.48e-165	0.8885	1	C:cytosol
contig_10820	gdt1-like protein chloroplastic isoform x1	629	20	1.75e-12	0.9395	1	C:integral component of membrane
contig_10821	cellulose synthase	2401	20	0	0.94	6	F:zinc ion binding; C:integral component of membrane; F:cellulose synthase (UDP-forming) activity; P:cellulose biosynthetic process; P:cell wall organization; C:plasma membrane
contig_10822	---NA---	285
contig_10823	calmodulin-binding family protein	3457	20	0	0.825	7	C:nucleus; F:transcriptional activator activity, RNA polymerase II core promoter proximal region sequence-specific binding; C:integral component of membrane; C:cytosol; P:transcription from RNA polymerase II promoter; F:sequence-specific DNA binding; P:positive regulation of transcription from RNA polymerase II promoter
contig_10824	phytosulfokin receptor	460	20	5.92e-48	0.6825	10	F:peptide receptor activity; F:ATP binding; P:cGMP biosynthetic process; P:signal transduction; P:innate immune response; C:integral component of membrane; F:guanylate cyclase activity; F:protein serine/threonine kinase activity; P:protein phosphorylation; P:regulation of defense response
contig_10825	disease resistance protein	349	20	2.59e-43	0.775	5	F:ATP binding; P:signal transduction; F:calcium ion binding; F:ADP binding; P:defense response
contig_10826	tmv resistance protein n-like	305	20	3.49e-32	0.785	9	C:nucleus; F:DNA binding; F:ATP binding; F:DNA-directed RNA polymerase activity; P:transcription, DNA-templated; P:signal transduction; C:integral component of membrane; F:ADP binding; P:defense response
contig_10827	kinetochore protein	546	20	2.49e-35	0.725	1	C:membrane
contig_10828	3-ketoacyl- synthase 11-like	1926	20	0	0.924	3	F:transferase activity, transferring acyl groups other than amino-acyl groups; C:integral component of membrane; P:fatty acid biosynthetic process
contig_10829	phototropin 2	391	20	2.28e-10	0.8885	20	F:identical protein binding; P:negative regulation of anion channel activity by blue light; F:blue light photoreceptor activity; F:FMN binding; P:protein autophosphorylation; C:Golgi apparatus; P:blue light signaling pathway; F:protein serine/threonine kinase activity; P:circadian rhythm; P:response to cytokinin; P:signal transduction by protein phosphorylation; C:plasma membrane; F:phosphorelay …
contig_1083	---NA---	625
contig_10831	rna polymerase i-specific transcription initiation factor rrn3-like	190	2	0.000824	0.65
contig_10832	major facilitator superfamily protein isoform 1	2623	20	0	0.7435	2	F:translation initiation factor activity; P:translational initiation
contig_10833	probable protein phosphatase 2c 50	2912	20	0	0.791	3	F:protein serine/threonine phosphatase activity; F:metal ion binding; P:protein dephosphorylation
contig_10834	para-aminobenzoate synthase-like	1763	20	0	0.885	5	F:oxo-acid-lyase activity; C:chloroplast; P:folic acid-containing compound biosynthetic process; F:4-amino-4-deoxychorismate synthase activity; P:chorismate metabolic process
contig_10835	probably inactive leucine-rich repeat receptor-like protein kinase at5g48380-like	1247	20	4.95e-118	0.5825	9	F:nucleotide binding; F:ATP binding; C:membrane; C:integral component of membrane; F:protein kinase activity; P:phosphorylation; P:protein phosphorylation; F:kinase activity; F:phosphoric ester hydrolase activity
contig_10836	rho gtpase activation protein with ph domain isoform 1	3306	20	0	0.907	4	C:cytoplasm; P:signal transduction; F:GTPase activator activity; P:positive regulation of GTPase activity
contig_10837	---NA---	458
contig_10838	---NA---	551
contig_10839	low quality protein: protein dj-1 homolog d-like	1342	20	0	0.904	8	F:glyoxalase III activity; P:methylglyoxal catabolic process to D-lactate via S-lactoyl-glutathione; P:proteolysis; P:glutamine metabolic process; F:peptidase activity; F:transferase activity; P:lactate biosynthetic process; F:hydrolase activity, acting on glycosyl bonds
contig_1084	---NA---	610
contig_10840	ubiquitin-activating enzyme e1 1-like	2284	20	0	0.9335	4	F:ATP binding; C:integral component of membrane; P:cellular protein modification process; F:small protein activating enzyme activity
contig_10841	galacturonic acid kinase isoform 2	2005	20	0	0.8375	7	F:ATP binding; P:D-galacturonate metabolic process; C:cytosol; P:galactose metabolic process; P:carbohydrate phosphorylation; F:galactokinase activity; F:galacturonokinase activity
contig_10842	---NA---	852
contig_10843	flap endonuclease gen-like 1-like	640	11	2.43e-08	0.7273	7	C:nucleus; P:DNA repair; P:nucleic acid phosphodiester bond hydrolysis; F:flap endonuclease activity; F:double-stranded DNA binding; P:pollen development; F:single-stranded DNA binding
contig_10844	prolyl-trna synthetase-related family protein	1502	20	3.69e-125	0.8405	4	F:aminoacyl-tRNA ligase activity; P:regulation of translational fidelity; P:metabolic process; F:aminoacyl-tRNA editing activity
contig_10845	dna-directed rna polymerase i subunit rpa43-like	1069	20	2.5e-92	0.7875	4	F:nucleic acid binding; C:DNA-directed RNA polymerase I complex; F:RNA polymerase I activity; P:transcription from RNA polymerase I promoter
contig_10846	dna-directed rna polymerase i subunit rpa43-like	997	20	9.27e-79	0.7805	4	F:nucleic acid binding; C:DNA-directed RNA polymerase I complex; F:RNA polymerase I activity; P:transcription from RNA polymerase I promoter
contig_10847	pentatricopeptide repeat-containing protein mitochondrial	298	20	4.62e-09	0.7075	2	P:metabolic process; F:helicase activity
contig_10848	pentatricopeptide repeat-containing protein mitochondrial-like	317	20	3.17e-13	0.805
contig_10849	bag family molecular chaperone regulator 6	737	20	5.7e-19	0.676	1	F:protein binding
contig_1085	cytokinin riboside 5 -monophosphate phosphoribohydrolase log1-like	614	20	4.46e-60	0.9615	5	F:hydrolase activity, hydrolyzing N-glycosyl compounds; P:cytokinin biosynthetic process; C:nucleus; F:lyase activity; C:cytosol
contig_10850	PREDICTED: uncharacterized protein LOC100257111	3275	20	0	0.8035	1	C:integral component of membrane
contig_10851	anaphase-promoting complex subunit 5-like	2110	20	0	0.8975
contig_10852	histidine kinase- dna gyrase b	1645	20	3.39e-81	0.672	3	P:embryo development; P:system development; P:cellular process
contig_10853	pentatricopeptide repeat-containing protein at4g18520-like	2517	20	0	0.827	4	C:chloroplast; P:RNA splicing; C:mitochondrion; P:chloroplast RNA modification
contig_10854	binding protein	254	11	5.77e-08	0.6818	4	C:chloroplast; P:RNA splicing; C:mitochondrion; P:chloroplast RNA modification
contig_10855	---NA---	285
contig_10856	gpi mannosyltransferase 1	587	20	6.58e-69	0.844	3	P:GPI anchor biosynthetic process; F:transferase activity, transferring hexosyl groups; C:integral component of membrane
contig_10857	gpi mannosyltransferase 1-like	670	20	2.57e-124	0.8355	3	P:GPI anchor biosynthetic process; F:transferase activity, transferring hexosyl groups; C:integral component of membrane
contig_10858	histidine protein methyltransferase 1 homolog	1588	20	2.68e-144	0.8045	2	F:methyltransferase activity; P:methylation
contig_10859	probable protein phosphatase 2c 6-like	2198	20	0	0.85	3	F:protein serine/threonine phosphatase activity; F:metal ion binding; P:protein dephosphorylation
contig_1086	50s ribosomal protein chloroplastic	650	20	6.57e-61	0.802	7	C:chloroplast stroma; F:structural constituent of ribosome; P:embryo development ending in seed dormancy; C:chloroplast envelope; P:ribosome biogenesis; C:ribosome; P:translation
contig_10860	nedd8-activating enzyme e1 catalytic subunit-like	351	20	1.03e-22	0.908	7	C:nucleus; F:ATP binding; F:NEDD8 activating enzyme activity; C:integral component of membrane; C:cytosol; P:protein neddylation; F:acid-amino acid ligase activity
contig_10861	nedd8-activating enzyme e1 catalytic subunit	360	20	1.33e-20	0.9085	7	C:nucleus; F:ATP binding; F:NEDD8 activating enzyme activity; C:integral component of membrane; C:cytosol; P:protein neddylation; F:acid-amino acid ligase activity
contig_10862	---NA---	427
contig_10863	pumilio homolog 1-like	1873	20	0	0.924	1	F:RNA binding
contig_10864	serine threonine-protein kinase	2648	20	0	0.7325	3	F:ATP binding; F:protein serine/threonine kinase activity; P:protein phosphorylation
contig_10865	tetratricopeptide repeat protein 27 homolog	2265	20	0	0.8125	3	P:metabolic process; C:integral component of membrane; F:transferase activity
contig_10866	vacuolar protein sorting-associated protein 16 homolog	2265	20	0	0.9375	11	C:plant-type vacuole membrane; P:regulation of vacuole fusion, non-autophagic; C:endosome; P:regulation of SNARE complex assembly; F:actin binding; P:negative regulation of embryonic development; P:endosomal transport; P:intracellular protein transport; C:lysosomal membrane; C:HOPS complex; P:vesicle fusion with vacuole
contig_10867	subtilase family protein	1502	20	5.41e-133	0.8035	4	C:cell wall; P:proteolysis; F:serine-type endopeptidase activity; C:extracellular region
contig_10869	Uncharacterized protein TCM_034673	1077	20	5.2e-41	0.638
contig_1087	protein lst8 homolog	1600	20	0	0.963	2	F:myosin heavy chain kinase activity; P:protein phosphorylation
contig_10870	mediator of rna polymerase ii transcription subunit 18 isoform x1	1387	20	2.39e-133	0.9655	13	C:core mediator complex; P:specification of floral organ number; P:termination of RNA polymerase II transcription; F:RNA polymerase II transcription cofactor activity; P:regulation of transcription from RNA polymerase II promoter; P:petal development; P:carpel development; P:regulation of vernalization response; P:negative regulation of transcription, DNA-templated; P:regulation of timing of tran…
contig_10871	protein rer1b-like	1138	20	4.25e-94	0.8975	3	P:retrograde vesicle-mediated transport, Golgi to ER; C:integral component of membrane; C:intracellular
contig_10872	aspartyl aminopeptidase	3658	20	0	0.9095	5	C:chloroplast stroma; F:zinc ion binding; P:proteolysis; F:aminopeptidase activity; F:metallopeptidase activity
contig_10873	---NA---	258
contig_10874	---NA---	254
contig_10875	magnesium transporter mrs2-3-like	475	20	1.45e-42	0.9295	5	P:magnesium ion transport; C:integral component of membrane; F:magnesium ion transmembrane transporter activity; P:magnesium ion transmembrane transport; C:plasma membrane
contig_10876	---NA---	268
contig_10877	mitochondrial uncoupling protein 1-like	1323	20	0	0.9355	5	C:mitochondrial membrane; F:structural constituent of ribosome; P:mitochondrial transport; C:integral component of membrane; P:translation
contig_10878	ribonuclease 3-like protein 2-like	1367	20	4.55e-165	0.821	8	P:RNA phosphodiester bond hydrolysis, endonucleolytic; C:nucleus; F:RNA binding; F:ribonuclease III activity; C:cytoplasm; P:rRNA catabolic process; C:RISC complex; P:production of siRNA involved in RNA interference
contig_10879	probable pectate lyase 4-like	312	20	1.39e-18	0.666	1	F:lyase activity
contig_1088	peptidyl-prolyl cis-trans isomerase g	1039	20	2.05e-39	0.834	6	C:nucleus; F:DNA binding; P:transcription, DNA-templated; C:integral component of membrane; P:regulation of transcription, DNA-templated; F:isomerase activity
contig_10880	probable pectate lyase 4-like	1032	20	7.72e-177	0.917	3	P:pectin catabolic process; F:metal ion binding; F:pectate lyase activity
contig_10881	probable methyltransferase pmt21	2348	20	0	0.9275	6	C:trans-Golgi network; C:endosome; C:integral component of membrane; C:vacuolar membrane; F:S-adenosylmethionine-dependent methyltransferase activity; P:methylation
contig_10882	histidine biosynthesis bifunctional protein chloroplastic	963	20	6.71e-106	0.817	4	C:chloroplast stroma; F:phosphoribosyl-ATP diphosphatase activity; F:phosphoribosyl-AMP cyclohydrolase activity; P:histidine biosynthetic process
contig_10883	protein sys1 homolog	470	20	3.57e-84	0.9205	6	C:trans-Golgi network; P:protein targeting to Golgi; C:integral component of Golgi membrane; C:cytosol; P:Golgi to plasma membrane protein transport; P:Golgi to endosome transport
contig_10884	---NA---	433
contig_10885	---NA---	330
contig_10886	---NA---	817
contig_10887	casp-like protein vit_05s0020g01820	882	20	2.13e-61	0.751	2	C:integral component of membrane; C:plasma membrane
contig_10888	pentatricopeptide repeat-containing protein mitochondrial-like	639	20	3.48e-86	0.756	2	P:metabolic process; F:helicase activity
contig_10889	transmembrane protein, putative	733	20	6.11e-14	0.811	1	C:integral component of membrane
contig_1089	beta-glucosidase 44-like	1784	20	0	0.909	2	P:carbohydrate metabolic process; F:hydrolase activity, hydrolyzing O-glycosyl compounds
contig_10890	Uncharacterized protein isoform 1	2046	20	0	0.7235
contig_10891	ribose-phosphate pyrophosphokinase 4-like	1726	20	0	0.895	8	F:magnesium ion binding; F:ATP binding; P:nucleotide biosynthetic process; C:mitochondrion; F:ribose phosphate diphosphokinase activity; P:nucleoside metabolic process; P:phosphorylation; F:kinase activity
contig_10892	glutathione transferase gst 23-like	354	20	1.55e-26	0.895	4	P:toxin catabolic process; C:cytoplasm; P:glutathione metabolic process; F:glutathione transferase activity
contig_10893	glutathione transferase gst 23-like	280	20	5.6e-43	0.8125	5	P:toxin catabolic process; C:cytoplasm; P:glutathione metabolic process; F:glutathione transferase activity; F:lactoylglutathione lyase activity
contig_10895	phosphoethanolamine n-methyltransferase	1880	20	0	0.9315	4	C:cytoplasm; P:phosphatidylcholine biosynthetic process; F:phosphoethanolamine N-methyltransferase activity; P:methylation
contig_10896	protein lutein deficient chloroplastic-like	2382	20	0	0.856	7	F:carotene beta-ring hydroxylase activity; F:iron ion binding; F:aromatase activity; C:chloroplast envelope; P:oxidation-reduction process; P:xanthophyll biosynthetic process; F:heme binding
contig_10897	pentatricopeptide repeat-containing protein at1g08070-like	1450	20	0	0.894	2	F:nucleic acid binding; F:zinc ion binding
contig_10898	transducin wd40 repeat-like superfamily protein isoform 1	3061	20	0	0.904	6	F:nucleotide binding; C:nucleus; F:myosin heavy chain kinase activity; P:protein phosphorylation; C:Cul4-RING E3 ubiquitin ligase complex; P:lateral root formation
contig_10899	transcription factor dp isoform 1	1182	20	1.09e-124	0.7305	7	P:nucleic acid metabolic process; C:nucleus; F:binding; P:cell cycle; F:RNA polymerase II transcription factor activity, sequence-specific DNA binding; P:regulation of transcription from RNA polymerase II promoter; P:cellular macromolecule biosynthetic process
contig_109	d2 4-type cyclin	1925	20	1.08e-169	0.79	2	C:nucleus; C:integral component of membrane
contig_1090	tetraspanin family	1370	20	8.96e-111	0.737	1	C:membrane
contig_10900	actin-related protein 2 3 complex subunit 5-like	808	20	2.07e-87	0.939	2	P:Arp2/3 complex-mediated actin nucleation; C:Arp2/3 protein complex
contig_10901	---NA---	473
contig_10902	pentatricopeptide repeat-containing protein at3g29230-like	2123	20	0	0.852
contig_10903	saur family protein	1360	20	3.87e-55	0.7295	2	C:membrane; P:response to auxin
contig_10904	2-succinylbenzoate-- chloroplastic peroxisomal-like isoform x1	1192	20	1.48e-145	0.7985	5	C:peroxisome; C:chloroplast; F:catalytic activity; P:phylloquinone biosynthetic process; C:membrane
contig_10905	2-succinylbenzoate-- chloroplastic peroxisomal-like isoform x2	282	20	3.69e-44	0.885	5	C:peroxisome; C:chloroplast; P:phylloquinone biosynthetic process; C:integral component of membrane; F:ligase activity
contig_10906	protein iq-domain 14-like	1370	20	5.2e-139	0.7795
contig_10907	e3 ubiquitin-protein ligase shprh-like isoform x1	2117	20	0	0.8105	5	F:ATP binding; F:zinc ion binding; P:metabolic process; F:helicase activity; F:ligase activity
contig_10908	beta-amylase 2	1455	20	0	0.916	6	C:chloroplast stroma; P:polysaccharide catabolic process; F:beta-amylase activity; F:oxidoreductase activity; C:integral component of membrane; P:oxidation-reduction process
contig_10909	chlorophyll a-b binding protein cp24 chloroplastic	1167	20	5.8e-159	0.9165	11	F:metal ion binding; F:pigment binding; C:chloroplast envelope; C:integral component of membrane; C:photosystem I; P:protein-chromophore linkage; F:chlorophyll binding; C:plastoglobule; P:response to light stimulus; P:photosynthesis, light harvesting in photosystem I; C:chloroplast thylakoid membrane
contig_1091	auxin influx carrier protein	2408	20	0	0.9425	17	F:auxin binding; P:root cap development; F:symporter activity; C:Golgi apparatus; F:amino acid transmembrane transporter activity; P:root hair cell differentiation; C:plasma membrane; P:amino acid transmembrane transport; P:auxin-activated signaling pathway; C:cell surface; P:auxin influx; P:positive gravitropism; C:endosome; F:auxin influx transmembrane transporter activity; P:establishment of p…
contig_10910	obg-like atpase 1-like	286	20	5.43e-27	0.9115	13	F:ATPase activity; F:ribosomal large subunit binding; C:nucleolus; F:GTP binding; F:ATP binding; C:centrosome; C:extracellular exosome; F:protein binding; C:cytoplasm; F:metal ion binding; F:ribosome binding; C:membrane; P:ATP metabolic process
contig_10911	cdpk-related kinase 7-like	2371	20	0	0.928	12	C:nucleus; F:ATP binding; F:calmodulin binding; P:abscisic acid-activated signaling pathway; C:cytoplasm; F:calcium ion binding; P:protein autophosphorylation; F:calmodulin-dependent protein kinase activity; P:peptidyl-serine phosphorylation; C:plasma membrane; P:intracellular signal transduction; F:calcium-dependent protein serine/threonine kinase activity
contig_10912	cdpk-related kinase 1-like	372	16	3.69e-06	0.6313	17	P:protein autophosphorylation; F:protein kinase activity; F:calmodulin-dependent protein kinase activity; P:protein phosphorylation; C:plasma membrane; F:calcium-dependent protein serine/threonine kinase activity; F:nucleotide binding; F:ATP binding; C:nucleus; F:calmodulin binding; P:abscisic acid-activated signaling pathway; C:cytoplasm; F:calcium ion binding; P:phosphorylation; P:peptidyl-seri…
contig_10913	pleckstrin homology domain-containing family a member 8-like	1170	20	4.99e-111	0.8275	4	F:glycolipid binding; C:cytoplasm; F:glycolipid transporter activity; P:glycolipid transport
contig_10914	cytochrome c oxidase copper chaperone isoform partial	599	20	4.3e-35	0.8025	3	P:copper ion transport; C:mitochondrial intermembrane space; F:copper chaperone activity
contig_10915	abc transporter c family member 8-like	336	20	2.33e-44	0.8975	6	F:ATP binding; F:ATPase activity, coupled to transmembrane movement of substances; P:transmembrane transport; F:2-alkenal reductase [NAD(P)] activity; C:integral component of membrane; P:oxidation-reduction process
contig_10916	dentin sialophospho	3023	20	0	0.6825
contig_10917	u5 small nuclear ribonucleoprotein 200 kda helicase-like	2412	20	0	0.9515	6	F:nucleic acid binding; F:ATP binding; C:intracellular ribonucleoprotein complex; P:metabolic process; C:viral nucleocapsid; F:helicase activity
contig_10918	protein fam63b-like	2517	20	0	0.766	1	C:intracellular part
contig_10919	uncharacterized loc101211352	669	20	1.17e-27	0.8405	6	P:protein targeting; P:signal transduction; C:integral component of membrane; P:regulation of protein phosphatase type 2A activity; C:protein phosphatase type 2A complex; F:protein phosphatase type 2A regulator activity
contig_1092	gibberellin 20-oxidase	2679	20	0	0.8915	9	P:unidimensional cell growth; F:iron ion binding; P:flower development; F:gibberellin 3-beta-dioxygenase activity; F:gibberellin 20-oxidase activity; P:gibberellin biosynthetic process; P:oxidation-reduction process; P:gibberellic acid mediated signaling pathway; P:response to light stimulus
contig_10920	---NA---	212
contig_10922	---NA---	363
contig_10923	galactinol synthase	1446	20	0	0.899	2	F:transferase activity, transferring glycosyl groups; P:metabolic process
contig_10924	transcriptional factor b3 family protein	566	20	3.3e-40	0.743	5	C:nucleus; F:DNA binding; P:transcription, DNA-templated; P:regulation of transcription, DNA-templated; C:vacuole
contig_10925	calmodulin- isoform 1	1309	20	1.39e-80	0.6545	1	F:calcium ion binding
contig_10926	auxin response factor 1	2778	20	0	0.868	5	C:nucleus; F:DNA binding; P:transcription, DNA-templated; P:regulation of transcription, DNA-templated; P:auxin-activated signaling pathway
contig_10927	flavin-containing monooxygenase fmo gs-ox-like 3-like	433	20	6.43e-33	0.721	4	F:nucleotide binding; F:coenzyme binding; P:oxidation-reduction process; F:monooxygenase activity
contig_10928	probable boi-related e3 ubiquitin-protein ligase 3	1595	20	4.55e-124	0.691	1	F:metal ion binding
contig_10929	pentatricopeptide repeat-containing protein chloroplastic-like	1794	20	0	0.823	2	P:metabolic process; F:naringenin-chalcone synthase activity
contig_1093	adenosylcobalamin-dependent ribonucleoside-triphosphate	613	19	3.91e-12	0.7089	2	C:membrane; C:integral component of membrane
contig_10930	---NA---	277
contig_10931	fatty alcohol oxidase 3 isoform 1	2589	20	0	0.827	6	F:flavin adenine dinucleotide binding; C:intracellular membrane-bounded organelle; C:integral component of membrane; P:alcohol metabolic process; P:oxidation-reduction process; F:long-chain-alcohol oxidase activity
contig_10932	cleft lip and palate transmembrane protein 1 homolog	1648	20	0	0.889	1	C:integral component of membrane
contig_10933	---NA---	289
contig_10934	---NA---	279
contig_10935	forkhead-associated domain-containing protein 1-like	215	20	4.4e-15	0.7475	1	C:chloroplast
contig_10937	pyruvate kinase isozyme chloroplastic-like	4691	20	0	0.8775	7	C:chloroplast stroma; F:magnesium ion binding; F:pyruvate kinase activity; F:ATP binding; F:potassium ion binding; P:glycolytic process; F:kinase activity
contig_10938	dna-directed rna polymerases iv and v subunit 2-like	1800	20	0	0.931	6	F:DNA binding; C:DNA-directed RNA polymerase I complex; F:RNA polymerase I activity; F:ribonucleoside binding; P:transcription from RNA polymerase I promoter; C:integral component of membrane
contig_10939	chaperone protein dnaj-related	694	20	5.73e-38	0.892	4	F:heat shock protein binding; C:chloroplast; C:integral component of membrane; F:unfolded protein binding
contig_1094	gamma-soluble nsf attachment protein	1392	20	4.27e-135	0.7805	7	P:membrane fusion; F:syntaxin binding; C:SNARE complex; F:soluble NSF attachment protein activity; C:vacuolar membrane; P:intracellular protein transport; C:plasma membrane
contig_10940	lrr and nb-arc domains-containing disease resistance	204	20	2.93e-10	0.6975	2	F:ADP binding; P:defense response
contig_10941	Uncharacterized protein isoform 1	1798	20	3.97e-139	0.6465
contig_10942	carnitine isoform 1	2016	20	1.95e-98	0.791	3	C:peroxisome; P:fatty acid catabolic process; F:dodecenoyl-CoA delta-isomerase activity
contig_10943	nucleotidyltransferase family protein isoform 1	2214	20	0	0.727	8	C:nucleus; F:RNA uridylyltransferase activity; P:RNA 3' uridylation; F:oxidoreductase activity, acting on the CH-OH group of donors, NAD or NADP as acceptor; F:NAD binding; P:oxidation-reduction process; P:positive regulation of production of siRNA involved in RNA interference; P:regulation of gene silencing by miRNA
contig_10944	---NA---	315
contig_10945	4-alpha- chloroplastic amyloplastic-like	320	20	4.54e-58	0.903	7	C:chloroplast; P:glycogen metabolic process; C:amyloplast; P:starch catabolic process; P:glucose metabolic process; F:4-alpha-glucanotransferase activity; P:maltose catabolic process
contig_10947	metal transporter nramp2-like	2196	20	0	0.909	3	C:integral component of membrane; P:transport; F:transporter activity
contig_10948	---NA---	1719
contig_10949	ethylene-responsive transcription factor erf098-like	364	20	8.51e-28	0.836	5	C:nucleus; F:DNA binding; F:transcription factor activity, sequence-specific DNA binding; P:transcription, DNA-templated; P:regulation of transcription, DNA-templated
contig_1095	large proline-rich protein bag6-like isoform x1	3632	20	0	0.7155	1	C:cytosol
contig_10950	pentatricopeptide repeat-containing protein at2g18940-like	3089	20	0	0.8875
contig_10951	methionine sulfoxide reductase a	1098	20	1.91e-126	0.9165	4	P:protein repair; P:response to oxidative stress; F:peptide-methionine (S)-S-oxide reductase activity; P:oxidation-reduction process
contig_10952	---NA---	267
contig_10953	---NA---	222
contig_10955	mannosyl-oligosaccharide -alpha-mannosidase mns1-like	2420	20	0	0.8925	6	F:calcium ion binding; P:N-glycan processing; C:integral component of membrane; F:mannosyl-oligosaccharide 1,2-alpha-mannosidase activity; C:Golgi membrane; C:endoplasmic reticulum
contig_10956	ubiquitin-activating enzyme e1 1-like isoform x2	890	20	6.33e-65	0.7355	8	F:nucleotide binding; C:nucleus; F:ubiquitin-protein transferase activity; C:membrane; C:cytosol; F:ubiquitin activating enzyme activity; P:modification-dependent protein catabolic process; P:protein ubiquitination
contig_10957	stomatin-like protein mitochondrial-like	1818	20	0	0.8285	1	C:membrane
contig_10958	transcription factor myb44-like	1312	20	1.57e-122	0.6955	1	F:DNA binding
contig_10959	secretion-regulating guanine nucleotide exchange factor	1475	20	1.23e-177	0.828	1	C:integral component of membrane
contig_1096	f-box protein cpr30-like	1849	20	1.75e-131	0.649	2	P:metabolic process; F:ligase activity
contig_10960	aldose 1-epimerase	1652	20	0	0.928	5	P:hexose metabolic process; C:apoplast; C:cytosol; F:aldose 1-epimerase activity; F:carbohydrate binding
contig_10961	31 kda chloroplastic-like	937	20	3.18e-95	0.7375	3	F:nucleotide binding; F:nucleic acid binding; C:chloroplast
contig_10962	hypothetical protein L484_008126	883	20	1.35e-28	0.761
contig_10963	periodic tryptophan protein 2 homolog	2348	20	0	0.927	8	C:small-subunit processome; P:maturation of SSU-rRNA from tricistronic rRNA transcript (SSU-rRNA, 5.8S rRNA, LSU-rRNA); F:snoRNA binding; F:myosin heavy chain kinase activity; C:Pwp2p-containing subcomplex of 90S preribosome; P:ribosomal small subunit assembly; P:embryo sac development; P:protein phosphorylation
contig_10964	probable lrr receptor-like serine threonine-protein kinase at1g56130-like	1585	20	1.87e-131	0.7995	5	F:ATP binding; C:integral component of membrane; F:protein serine/threonine kinase activity; P:protein phosphorylation; C:plasma membrane
contig_10965	---NA---	521
contig_10966	PREDICTED: uncharacterized protein LOC103342721	699	20	1.05e-26	0.73	1	C:integral component of membrane
contig_10967	aldo keto	637	20	1.61e-73	0.8565
contig_10968	---NA---	268
contig_10969	dna repair protein complementing xp-c cells homolog isoform x2	1421	20	0	0.7805	7	C:nucleotide-excision repair factor 2 complex; C:chloroplast; C:XPC complex; P:nucleotide-excision repair; P:mismatch repair; F:damaged DNA binding; F:single-stranded DNA binding
contig_1097	ethylene-responsive transcription factor rap2-4-like	2192	20	2.83e-99	0.689	5	F:DNA binding; C:nucleus; F:transcription factor activity, sequence-specific DNA binding; P:transcription, DNA-templated; P:regulation of transcription, DNA-templated
contig_10970	protein cobra-like	1971	20	0	0.904	7	P:multidimensional cell growth; P:response to salt stress; C:longitudinal side of cell surface; C:integral component of membrane; P:cellulose microfibril organization; C:plant-type cell wall; C:anchored component of plasma membrane
contig_10971	tudor-sn protein 1 isoform partial	1652	20	9.47e-175	0.762
contig_10972	uncharacterized loc101210911	1151	20	1.34e-131	0.873	4	P:RNA phosphodiester bond hydrolysis, endonucleolytic; F:ribonuclease P activity; P:gene silencing by RNA; C:nucleolar ribonuclease P complex
contig_10973	calcium binding family protein	790	20	7.29e-106	0.857	1	C:integral component of membrane
contig_10974	eukaryotic translation initiation factor 3 subunit c-like	1910	20	0	0.88	7	F:translation initiation factor activity; P:formation of translation preinitiation complex; C:eukaryotic 43S preinitiation complex; C:eukaryotic 48S preinitiation complex; F:translation initiation factor binding; P:regulation of translational initiation; C:eukaryotic translation initiation factor 3 complex
contig_10976	diacylglycerol kinase 5-like isoform x1	1899	20	0	0.855	5	F:ATP binding; C:integral component of membrane; F:diacylglycerol kinase activity; P:phosphorylation; P:protein kinase C-activating G-protein coupled receptor signaling pathway
contig_10977	probable ribosome-binding factor chloroplastic-like	1091	20	2.88e-71	0.884	3	C:chloroplast; F:RNA binding; P:rRNA processing
contig_10978	wus-interacting protein 2	765	20	2.3e-73	0.9355	5	C:nucleus; F:protein binding; P:transcription, DNA-templated; P:primary shoot apical meristem specification; P:regulation of transcription, DNA-templated
contig_10979	tox high mobility group box family member 4- isoform partial	1366	20	2.73e-119	0.729	1	C:membrane
contig_1098	---NA---	301
contig_10980	4-coumarate-- ligase-like 10-like	1700	20	0	0.894	12	C:chloroplast stroma; P:positive regulation of seed germination; F:4-coumarate-CoA ligase activity; C:plasmodesma; F:acetate-CoA ligase activity; C:apoplast; P:seed coat development; P:defense response to fungus; F:o-succinylbenzoate-CoA ligase activity; F:oxalate-CoA ligase activity; P:response to cytokinin; P:oxalate catabolic process
contig_10981	---NA---	609
contig_10982	50s ribosomal protein chloroplastic-like	1020	20	2.55e-91	0.888	5	C:chloroplast; F:structural constituent of ribosome; C:large ribosomal subunit; F:rRNA binding; P:translation
contig_10984	probable receptor-like protein kinase at5g24010-like	561	20	1.07e-30	0.6555	1	F:kinase activity
contig_10985	subtilisin-like protease isoform x1	404	20	2.81e-81	0.9255	4	C:cell wall; C:membrane; P:proteolysis; F:serine-type endopeptidase activity
contig_10986	heat shock protein 70 -interacting	1787	20	0	0.899	1	C:cytosol
contig_10987	nbs-lrr resistance protein	435	2	3.58e-05	0.645	4	F:nucleotide binding; F:ATP binding; F:ADP binding; P:defense response
contig_10988	bi1-like protein	1285	20	2.16e-85	0.9115	1	C:integral component of membrane
contig_10989	thylakoid lumenal 15 kda protein chloroplastic-like	954	20	2.17e-61	0.71	2	C:chloroplast thylakoid lumen; C:chloroplast thylakoid membrane
contig_1099	glucose-induced degradation protein 4 homolog	1178	20	5.81e-143	0.9405
contig_10991	upf0160 protein mitochondrial-like	1252	20	0	0.87	4	C:mitochondrion; P:metabolic process; C:cytosol; F:hydrolase activity
contig_10992	---NA---	256
contig_10993	protein ei24 homolog	717	20	2.58e-08	0.785	1	C:integral component of membrane
contig_10994	glutamine-rich protein 23	692	20	1.16e-31	0.4395	9	P:cell division; F:nucleic acid binding; C:nucleus; P:signal transduction; P:embryo development ending in seed dormancy; C:mitochondrion; C:membrane; C:integral component of membrane; P:DNA integration
contig_10995	nodulin 21 family protein	1581	20	0	0.9	10	C:plant-type vacuole membrane; P:unidimensional cell growth; P:transmembrane transport; P:positive regulation of tryptophan metabolic process; F:transmembrane transporter activity; P:positive regulation of auxin metabolic process; C:integral component of membrane; P:auxin efflux; P:plant-type secondary cell wall biogenesis; C:plasma membrane
contig_10996	histone-lysine n-methyltransferase setd1b-like	2419	20	1.46e-180	0.6825
contig_10997	nudix hydrolase chloroplastic-like	562	20	3.59e-37	0.885	4	C:chloroplast stroma; F:ADP-ribose pyrophosphohydrolase activity; F:ADP-glucose pyrophosphohydrolase activity; P:metabolic process
contig_10998	tmv resistance protein n-like	1165	20	2.12e-69	0.7615	2	P:signal transduction; F:ADP binding
contig_10999	paired amphipathic helix protein sin3-like 4 isoform x1	2721	20	0	0.864	6	P:negative regulation of transcription from RNA polymerase II promoter; F:histone deacetylase activity; C:histone deacetylase complex; F:RNA polymerase II transcription corepressor activity; P:histone deacetylation; C:chromatin
contig_11	upf0481 protein at3g47200-like	1511	20	5.23e-89	0.5195	4	F:nucleic acid binding; C:membrane; C:integral component of membrane; P:DNA integration
contig_110	senescence-associated family protein	2757	20	0	0.884	5	P:reactive oxygen species metabolic process; C:chloroplast; P:leaf senescence; P:cellular response to oxidative stress; P:vegetative to reproductive phase transition of meristem
contig_1100	cobw domain-containing protein 1-like	1525	20	0	0.862	1	C:nucleus
contig_11000	upf0678 fatty acid-binding protein at1g79260-like	532	20	5.19e-75	0.896	1	C:cytosol
contig_11001	---NA---	242
contig_11002	abc transporter family protein	450	20	7.26e-24	0.952	7	F:ATP binding; P:lipid transport; F:ATPase activity, coupled to transmembrane movement of substances; P:transmembrane transport; P:metabolic process; C:integral component of membrane; C:vacuolar membrane
contig_11003	abc transporter family protein	1250	20	0	0.8465	9	F:ATP binding; P:lipid transport; P:ferric iron transport; P:metabolic process; C:integral component of membrane; P:sulfate transmembrane transport; F:ferric-transporting ATPase activity; F:sulfate transmembrane-transporting ATPase activity; C:vacuolar membrane
contig_11004	acyl- n-acyltransferase with ring fyve phd-type zinc finger	2423	20	1.27e-21	0.528	7	F:DNA binding; F:transferase activity, transferring acyl groups; F:zinc ion binding; F:metal ion binding; P:metabolic process; F:helicase activity; F:transferase activity
contig_11005	release factor glutamine methyltransferase-like	1731	20	9.85e-167	0.817	3	F:nucleic acid binding; F:protein methyltransferase activity; P:protein methylation
contig_11006	f-box lrr-repeat protein at3g48880-like isoform x1	1315	20	0	0.886
contig_11007	duf1639 family protein	1025	20	2.24e-57	0.6345
contig_11008	ful-like protein	1299	20	1.16e-124	0.8075	6	C:nucleus; F:DNA binding; F:transcription factor activity, sequence-specific DNA binding; P:transcription, DNA-templated; P:regulation of transcription, DNA-templated; F:protein dimerization activity
contig_11009	mitochondrial-processing peptidase subunit alpha-like	2110	20	0	0.8835	4	P:protein processing involved in protein targeting to mitochondrion; F:zinc ion binding; F:metalloendopeptidase activity; C:mitochondrial inner membrane
contig_1101	reticulon-like protein b11 isoform x1	1242	20	4.49e-70	0.851	2	C:endoplasmic reticulum membrane; C:integral component of membrane
contig_11010	mitotic checkpoint family protein	1659	20	1.04e-175	0.9035	2	C:nuclear envelope; P:mitotic spindle assembly checkpoint
contig_11011	leucine-rich repeat containing isoform 1	441	20	2.2e-30	0.625	2	F:ADP binding; P:defense response
contig_11012	leucine-rich repeat containing	688	20	8.93e-68	0.674	2	F:ADP binding; P:defense response
contig_11013	neurochondrin family protein isoform 1	2507	20	0	0.81
contig_11014	urf 4-related family protein	924	20	3.07e-84	0.85	4	P:RNA phosphodiester bond hydrolysis, endonucleolytic; F:RNA binding; F:ribonuclease III activity; P:RNA processing
contig_11015	probable leucine-rich repeat receptor-like protein kinase at1g68400-like	659	20	3.87e-52	0.803	4	F:ATP binding; C:integral component of membrane; F:protein kinase activity; P:protein phosphorylation
contig_11016	probable protein phosphatase 2c 15	238	20	1.57e-14	0.8515	6	F:protein serine/threonine phosphatase activity; F:ATP binding; P:protein dephosphorylation; C:integral component of membrane; F:protein kinase activity; P:protein phosphorylation
contig_11017	cytochrome family subfamily polypeptide	346	20	3.19e-10	0.8055	7	F:hydroxyphenylacetonitrile 2-monooxygenase activity; F:iron ion binding; F:4-hydroxyphenylacetaldehyde oxime monooxygenase activity; P:secondary metabolite biosynthetic process; C:integral component of membrane; P:oxidation-reduction process; F:heme binding
contig_11018	small rna degrading nuclease 5-like	2226	20	0	0.8505	4	F:nucleic acid binding; F:exoribonuclease II activity; P:RNA phosphodiester bond hydrolysis, exonucleolytic; F:transferase activity
contig_11019	hypothetical protein L484_016054	702	8	2.28e-19	0.6888	1	C:membrane
contig_1102	PREDICTED: uncharacterized protein At2g23090-like	701	20	3.31e-43	0.951
contig_11020	calmodulin-binding heat-shock	2313	20	0	0.8745	4	P:lipid catabolic process; C:integral component of membrane; C:plasma membrane; F:hydrolase activity
contig_11021	nad h-quinone oxidoreductase subunit chloroplastic	254	20	2.04e-43	0.969	7	F:quinone binding; P:NADH dehydrogenase complex (plastoquinone) assembly; P:oxidation-reduction process; P:transport; C:NAD(P)H dehydrogenase complex (plastoquinone); C:chloroplast thylakoid membrane; F:oxidoreductase activity, acting on NAD(P)H, quinone or similar compound as acceptor
contig_11022	probable inactive poly	2176	20	8.78e-124	0.7765	2	P:metabolic process; F:NAD+ ADP-ribosyltransferase activity
contig_11023	---NA---	721
contig_11024	mitogen-activated protein kinase kinase kinase 3-like	1456	20	1.5e-136	0.6875	4	F:nucleotide binding; F:receptor signaling protein serine/threonine kinase activity; P:signal transduction by protein phosphorylation; C:intracellular
contig_11025	probable aldo-keto reductase 2-like	493	20	2.93e-82	0.9215
contig_11026	pentatricopeptide repeat-containing protein chloroplastic-like	2573	20	0	0.839	2	C:chloroplast; C:mitochondrion
contig_11027	mitogen-activated protein kinase kinase kinase 1 isoform 1	1615	20	1.36e-129	0.8185	2	P:phosphorylation; F:kinase activity
contig_11028	mitochondrial import inner membrane translocase subunit tim17 tim22 tim23 family protein	1021	20	2.73e-152	0.904	5	P:protein transmembrane transport; F:protein channel activity; C:chloroplast envelope; C:integral component of membrane; P:protein localization to organelle
contig_11029	casein kinase ii subunit beta-like isoform x2	1327	20	6.59e-155	0.8995	5	C:protein kinase CK2 complex; P:regulation of protein kinase activity; P:phosphorylation; F:protein kinase regulator activity; F:kinase activity
contig_1103	nifu-like protein chloroplastic-like	1099	20	1.43e-74	0.8605	4	C:chloroplast; F:iron ion binding; F:iron-sulfur cluster binding; P:iron-sulfur cluster assembly
contig_11030	---NA---	328
contig_11031	---NA---	359
contig_11032	ribonuclease h protein at1g65750	2236	20	8.68e-83	0.491	10	P:RNA phosphodiester bond hydrolysis, endonucleolytic; F:nucleic acid binding; F:DNA binding; F:RNA-DNA hybrid ribonuclease activity; C:nucleus; F:RNA-directed DNA polymerase activity; P:transcription, DNA-templated; P:RNA-dependent DNA biosynthetic process; P:regulation of transcription, DNA-templated; C:plastid
contig_11033	aldo keto reductase	669	20	4.1e-87	0.903
contig_11034	aldo keto reductase	221	20	1.06e-41	0.967	2	P:oxidation-reduction process; F:pyridoxine:NADP 4-dehydrogenase activity
contig_11035	---NA---	232
contig_11036	phenylalanine ammonia-lyase-like	2545	20	0	0.8655	4	P:L-phenylalanine catabolic process; C:cytoplasm; F:phenylalanine ammonia-lyase activity; P:cinnamic acid biosynthetic process
contig_11037	cell division cycle protein 48 homolog	582	20	1.61e-87	0.8995	4	P:cell division; F:ATP binding; P:metabolic process; F:microtubule-severing ATPase activity
contig_11038	---NA---	209
contig_11039	pentatricopeptide repeat-containing protein at2g02980-like	280	20	2.96e-16	0.8535	3	C:chloroplast; F:zinc ion binding; P:chloroplast RNA processing
contig_1104	cct motif family protein isoform partial	1460	20	1.15e-52	0.659
contig_11040	unnamed protein product	301	2	3.32e-05	0.62
contig_11041	---NA---	1707
contig_11042	---NA---	1045
contig_11043	rho gtpase-activating protein 5-like	1803	20	0	0.7665	1	P:signal transduction
contig_11044	probable importin-7 homolog	2163	20	0	0.9155	6	C:nuclear envelope; P:signal transduction; P:protein import into nucleus; C:cytosol; F:protein transporter activity; F:Ran GTPase binding
contig_11045	pentatricopeptide repeat-containing protein at3g56550	555	20	4.83e-91	0.797	7	C:nucleus; F:DNA binding; P:DNA repair; P:nucleic acid phosphodiester bond hydrolysis; F:zinc ion binding; C:mitochondrion; F:nuclease activity
contig_11046	phd finger protein male meiocyte death 1	575	20	4.23e-46	0.841	4	C:nucleus; F:zinc ion binding; P:male meiosis chromosome segregation; P:pollen sperm cell differentiation
contig_11047	myb-related protein myb4-like	1283	20	3.61e-79	0.6215	1	F:DNA binding
contig_11048	---NA---	417
contig_11049	carotene epsilon- chloroplastic-like	288	20	1.36e-15	0.9255	6	P:carotenoid biosynthetic process; F:iron ion binding; C:chloroplast envelope; F:zeinoxanthin epsilon hydroxylase activity; P:oxidation-reduction process; F:heme binding
contig_1105	---NA---	352
contig_11050	rop guanine nucleotide exchange factor 1-like	2492	20	0	0.8235	4	C:cytosol; F:Rho guanyl-nucleotide exchange factor activity; C:plasma membrane; P:positive regulation of GTPase activity
contig_11051	pentatricopeptide repeat-containing protein mitochondrial-like	2099	20	0	0.863
contig_11052	ubiquitin-conjugating enzyme 17 family protein	371	20	1.19e-79	0.9635	8	C:nucleus; F:ATP binding; F:ubiquitin protein ligase activity; P:proteasome-mediated ubiquitin-dependent protein catabolic process; F:ubiquitin protein ligase binding; C:cytoplasm; P:protein polyubiquitination; F:ligase activity
contig_11053	lipid binding	2760	20	0	0.878	2	F:lipid binding; C:plasma membrane
contig_11054	---NA---	267
contig_11055	---NA---	222
contig_11056	uncharacterized loc101220556	1248	20	3.97e-129	0.9525
contig_11057	PREDICTED: uncharacterized protein LOC100252073	1887	20	5.68e-175	0.8905
contig_11058	o-acetylserine lyase family protein	472	20	8.4e-65	0.9735	7	F:pyridoxal phosphate binding; F:pyrazolylalanine synthase activity; C:cytoplasm; F:L-mimosine synthase activity; F:beta-pyrazolylalanine synthase activity; F:cysteine synthase activity; P:cysteine biosynthetic process from serine
contig_11059	myosin heavy chain-related isoform 3	2373	20	0	0.789	1	P:embryo development ending in seed dormancy
contig_1106	small rna degrading nuclease 3-like	1564	20	0	0.756	3	F:nucleic acid binding; P:nucleic acid phosphodiester bond hydrolysis; F:exonuclease activity
contig_11060	nadh dehydrogenase subunit 5	2328	20	1.38e-38	0.935	5	C:integral component of membrane; F:NADH dehydrogenase (ubiquinone) activity; P:ATP synthesis coupled electron transport; C:mitochondrial inner membrane; C:respiratory chain
contig_11061	myelin-associated oligodendrocyte basic protein isoform 1	1028	20	2.08e-138	0.941	2	C:chloroplast; C:integral component of membrane
contig_11062	60s ribosomal protein l22-1	785	20	5.28e-53	0.9835	3	F:structural constituent of ribosome; P:cytoplasmic translation; C:cytosolic large ribosomal subunit
contig_11063	---NA---	332
contig_11064	mitogen-activated protein kinase 3	1138	20	4.51e-126	0.9415	13	P:camalexin biosynthetic process; P:pollen tube guidance; P:response to osmotic stress; P:pollen development; P:priming of cellular response to stress; P:activation of MAPK activity involved in osmosensory signaling pathway; C:intracellular; F:ATP binding; P:MAPK cascade; P:inflorescence development; F:MAP kinase activity; P:plant ovule development; P:response to UV-B
contig_11065	transcription factor 25-like	2481	20	0	0.819	1	C:cytosol
contig_11066	c2 and gram domain-containing protein at1g03370-like	1192	20	0	0.895	1	C:integral component of membrane
contig_11067	3-hydroxybutyryl- dehydratase-like	259	20	5.44e-49	0.946	3	C:peroxisome; P:metabolic process; F:isomerase activity
contig_11068	---NA---	658
contig_11069	upf0481 protein at3g47200-like	1483	20	2.39e-95	0.559	2	C:membrane; C:integral component of membrane
contig_1107	mlo-like protein 3-like	2150	20	3.63e-170	0.7845	5	P:response to biotic stimulus; F:calmodulin binding; C:integral component of membrane; P:defense response; C:plasma membrane
contig_11070	s-adenosyl-l-methionine-dependent methyltransferases superfamily protein isoform 1	1314	20	4.84e-157	0.8005	3	C:chloroplast; F:methyltransferase activity; P:methylation
contig_11071	probable receptor-like protein kinase at1g80640-like	1989	20	0	0.779	6	F:ATP binding; P:MAPK cascade; P:activation of MAPKK activity; C:integral component of membrane; F:MAP kinase kinase kinase activity; C:intracellular
contig_11072	kinesin-1-like protein pss1-like	862	20	4.55e-74	0.8205	10	F:ATPase activity; F:ATP binding; F:microtubule motor activity; P:megagametogenesis; P:metabolic process; C:kinesin complex; P:microtubule-based movement; P:synapsis; C:microtubule; F:microtubule binding
contig_11074	---NA---	276
contig_11075	udp-glycosyltransferase 83a1-like	440	20	1.59e-58	0.755	5	P:flavonoid glucuronidation; F:quercetin 3-O-glucosyltransferase activity; C:intracellular membrane-bounded organelle; F:quercetin 7-O-glucosyltransferase activity; P:flavonoid biosynthetic process
contig_11076	udp-glycosyltransferase 83a1-like	471	20	1.45e-57	0.6795	5	P:flavonoid glucuronidation; F:quercetin 3-O-glucosyltransferase activity; C:intracellular membrane-bounded organelle; F:quercetin 7-O-glucosyltransferase activity; P:flavonoid biosynthetic process
contig_11077	coiled-coil domain-containing protein 132-like isoform x1	2328	20	0	0.837
contig_11078	aldehyde dehydrogenase family 3 member f1-like	2180	20	0	0.8595	5	F:aldehyde dehydrogenase (NAD) activity; F:3-chloroallyl aldehyde dehydrogenase activity; P:cellular aldehyde metabolic process; F:aldehyde dehydrogenase [NAD(P)+] activity; P:oxidation-reduction process
contig_11079	---NA---	637
contig_1108	ankyrin repeat family protein	664	20	3.11e-10	0.5795	3	P:signal transduction; C:membrane; C:integral component of membrane
contig_11080	PREDICTED: uncharacterized protein LOC103327433 isoform X2	1457	20	7.19e-136	0.7355	1	C:membrane
contig_11081	sh3 domain-containing protein 3	1161	20	5.36e-179	0.901	2	F:clathrin binding; C:clathrin-coated vesicle
contig_11082	splicing factor 3b subunit 2-like	2099	20	0	0.8765	6	C:U12-type spliceosomal complex; C:catalytic step 2 spliceosome; C:precatalytic spliceosome; C:U2-type spliceosomal complex; C:U2 snRNP; P:mRNA splicing, via spliceosome
contig_11083	---NA---	423
contig_11084	---NA---	736
contig_11085	pentatricopeptide repeat-containing protein at1g60770-like	1853	20	0	0.886	1	C:mitochondrion
contig_11086	emb: isoform partial	1319	20	3.3e-85	0.9215	1	C:plasma membrane
contig_11087	auxin response factor 2 isoform 1	2942	20	0	0.6855	7	F:DNA binding; P:shoot system development; P:plant organ development; P:regulation of transcription, DNA-templated; P:response to hormone; P:cellular process; P:single organism reproductive process
contig_11088	cell division control protein 48 homolog b-like	1670	20	0	0.877	5	P:cell division; F:ATP binding; P:metabolic process; C:integral component of membrane; F:microtubule-severing ATPase activity
contig_11089	---NA---	513
contig_1109	beach domain-containing protein lvsa-like	2539	20	0	0.928
contig_11090	ring u-box and traf-like domains	2627	20	0	0.8275	9	C:nucleus; F:zinc ion binding; F:ubiquitin protein ligase activity; P:proteasome-mediated ubiquitin-dependent protein catabolic process; C:cytoplasm; P:multicellular organism development; P:apoptotic process; F:ligase activity; P:protein ubiquitination involved in ubiquitin-dependent protein catabolic process
contig_11091	auxin efflux carrier family protein	651	20	2.17e-84	0.795	2	P:transmembrane transport; C:integral component of membrane
contig_11093	---NA---	542
contig_11094	hypothetical protein EUGRSUZ_C01960	548	3	1.54e-08	0.8	1	C:integral component of membrane
contig_11095	---NA---	280
contig_11096	universal stress protein a-like protein	1330	20	3.47e-91	0.882	4	P:metabolic process; C:plasma membrane; P:response to stress; F:hydrolase activity
contig_11097	---NA---	1186
contig_11098	rna-binding crs1 domain	1038	20	2.85e-52	0.8675	1	F:RNA binding
contig_11099	thylakoid lumenal protein chloroplastic-like	1288	20	4.19e-73	0.769	3	P:photosystem II assembly; C:chloroplast thylakoid lumen; P:photosystem II repair
contig_111	c2h2-like zinc finger	2660	20	0	0.631	1	F:metal ion binding
contig_1110	probable rrna-processing protein ebp2 homolog	1328	20	1.21e-103	0.8455	7	F:2-alkenal reductase [NAD(P)] activity; P:ribosomal large subunit biogenesis; P:oxidation-reduction process; C:nuclear periphery; P:rRNA processing; C:nucleolus; C:preribosome, large subunit precursor
contig_11100	humj1 family protein	1006	20	1.33e-70	0.6895
contig_11101	lycopene beta cyclase	747	20	5.29e-119	0.971	5	P:carotenoid biosynthetic process; F:oxidoreductase activity, acting on paired donors, with incorporation or reduction of molecular oxygen; P:secondary metabolite biosynthetic process; P:oxidation-reduction process; F:monooxygenase activity
contig_11102	high-affinity nitrate transporter -like	2009	20	0	0.9355	5	F:nitrate transmembrane transporter activity; P:transmembrane transport; C:integral component of membrane; P:nitrate transport; C:plasma membrane
contig_11103	heparan-alpha-glucosaminide n-acetyltransferase-like	1815	20	0	0.8445	3	P:metabolic process; C:integral component of membrane; F:transferase activity
contig_11104	probable receptor protein kinase tmk1-like	1232	20	0	0.869	8	F:ATP binding; P:MAPK cascade; P:activation of MAPKK activity; C:plasmodesma; C:integral component of membrane; C:Golgi apparatus; F:MAP kinase kinase kinase activity; C:plasma membrane
contig_11105	rna polymerase ii c-terminal domain phosphatase-like 3-like	2500	20	0	0.875	5	F:protein C-terminus binding; C:DNA-directed RNA polymerase II, holoenzyme; P:dephosphorylation of RNA polymerase II C-terminal domain; F:CTD phosphatase activity; P:negative regulation of abscisic acid-activated signaling pathway
contig_11106	protein kish-a-like	874	20	9.5e-37	0.9375	3	C:chloroplast; C:integral component of membrane; C:extracellular region
contig_11107	probable galactinol--sucrose galactosyltransferase 2	2149	20	0	0.918	3	C:plasmodesma; F:raffinose alpha-galactosidase activity; P:raffinose catabolic process
contig_11108	pentatricopeptide repeat-containing	1278	20	7.34e-47	0.6025
contig_11109	thioredoxin domain-containing protein 9 homolog	1035	20	7.4e-128	0.924	5	F:ATP binding; P:queuosine biosynthetic process; C:cytoplasm; P:cell redox homeostasis; F:queuine tRNA-ribosyltransferase activity
contig_1111	tpr repeat protein	866	20	2.51e-93	0.926	1	C:integral component of membrane
contig_11110	regulatory components of aba receptor 3	1381	20	1.25e-118	0.916	8	C:nucleus; F:protein phosphatase inhibitor activity; P:abscisic acid-activated signaling pathway; P:negative regulation of catalytic activity; P:regulation of protein serine/threonine phosphatase activity; C:cytoplasm; F:abscisic acid binding; F:receptor activity
contig_11111	uncharacterized vacuolar membrane protein yml018c-like	1672	20	0	0.902	2	C:integral component of membrane; P:transport
contig_11113	e3 ubiquitin-protein ligase hos1-like	2667	20	0	0.7525	2	F:catalytic activity; C:intracellular part
contig_11114	ring finger and transmembrane domain-containing protein 2-like	764	20	3.93e-83	0.9735	2	F:zinc ion binding; C:integral component of membrane
contig_11115	probable inactive heme oxygenase chloroplastic	1084	20	1.3e-101	0.8785	6	C:chloroplast; F:heme oxygenase (decyclizing) activity; P:photosynthesis; P:phytochromobilin biosynthetic process; P:heme oxidation; F:heme binding
contig_11116	upf0051 protein chloroplastic-like	897	20	1.73e-149	0.9845	2	F:ATP binding; P:iron-sulfur cluster assembly
contig_11117	---NA---	236
contig_11118	inorganic phosphate transporter 2- chloroplastic-like	2302	20	0	0.8435	5	C:integral component of plasma membrane; F:inorganic phosphate transmembrane transporter activity; F:low-affinity phosphate transmembrane transporter activity; C:chloroplast envelope; P:phosphate ion transmembrane transport
contig_11119	protein nlp3-like	552	20	8.13e-60	0.6455
contig_1112	ubiquitin-like protein 5	784	20	3.59e-43	0.9905	5	C:nucleus; C:cytoplasm; P:cellular protein modification process; F:protein tag; P:mRNA splicing, via spliceosome
contig_11120	nuclease harbi1-like	759	20	9.73e-89	0.717	1	C:membrane
contig_11121	---NA---	298
contig_11122	rna exonuclease 4-like	1333	20	1.74e-120	0.833	4	F:nucleic acid binding; F:exoribonuclease II activity; P:RNA phosphodiester bond hydrolysis, exonucleolytic; F:transferase activity
contig_11123	plasma-membrane choline transporter family protein	364	20	6.96e-34	0.7515	2	C:integral component of membrane; C:plasma membrane
contig_11124	plasma-membrane choline transporter family protein	498	20	3.52e-45	0.7545	2	C:integral component of membrane; C:plasma membrane
contig_11125	glucose-6-phosphate 1- chloroplastic-like	424	20	2.14e-16	0.672	6	C:chloroplast; F:NADP binding; P:pentose-phosphate shunt; P:oxidation-reduction process; P:glucose metabolic process; F:glucose-6-phosphate dehydrogenase activity
contig_11126	phosphatase 2c family protein isoform 1	1919	20	0	0.8595	2	F:protein serine/threonine phosphatase activity; P:protein dephosphorylation
contig_11127	---NA---	307
contig_11128	nbs-lrr resistance	618	20	1.26e-27	0.7085	2	F:ADP binding; P:defense response
contig_11129	u5 small nuclear ribonucleoprotein 40 kda	2122	20	0	0.8115
contig_1113	sh3 and fch domain-containing protein partial	950	20	2.79e-18	0.8555	3	C:mitochondrial respiratory chain complex I; C:chloroplast; C:integral component of membrane
contig_11130	3-hydroxyisobutyrate dehydrogenase family protein	1361	20	0	0.865	6	F:phosphogluconate dehydrogenase (decarboxylating) activity; F:NAD binding; C:integral component of membrane; P:valine catabolic process; P:oxidation-reduction process; F:3-hydroxyisobutyrate dehydrogenase activity
contig_11131	---NA---	406
contig_11132	---NA---	659
contig_11133	unnamed protein product	950	20	1.62e-26	0.746	1	C:membrane
contig_11134	u1 small nuclear ribonucleoprotein 70 kda	1481	20	4.21e-108	0.694	2	F:organic cyclic compound binding; F:heterocyclic compound binding
contig_11135	mitochondrial import inner membrane translocase subunit tim14	768	20	4.36e-40	0.806
contig_11136	probable protein phosphatase 2c 44-like	1825	20	2.93e-171	0.9075	4	F:protein serine/threonine phosphatase activity; F:metal ion binding; P:protein dephosphorylation; C:plastid
contig_11137	exocyst complex component exo70a1-like	407	20	1.64e-44	0.7655	2	P:exocytosis; C:exocyst
contig_11138	exocyst complex component exo70a1-like	1655	20	0	0.816	2	P:exocytosis; C:exocyst
contig_11139	oligopeptide transporter 1-like	2217	20	0	0.8845	2	P:transmembrane transport; C:integral component of membrane
contig_1114	zinc finger ccch domain-containing protein 13-like isoform x1	1883	20	1.84e-138	0.685	1	F:metal ion binding
contig_11140	oligopeptide transporter 1-like	302	20	6.73e-48	0.878	2	P:transmembrane transport; C:integral component of membrane
contig_11142	scarecrow-like protein 32	1177	20	0	0.843	5	C:nucleus; F:transcription factor activity, sequence-specific DNA binding; P:transcription, DNA-templated; P:regulation of transcription, DNA-templated; F:sequence-specific DNA binding
contig_11143	subtilisin-like protease-like	428	20	5.37e-52	0.818	3	C:cell wall; P:proteolysis; F:serine-type endopeptidase activity
contig_11144	glutamate-1-semialdehyde - chloroplastic-like	267	20	1.78e-49	0.9705	7	P:chlorophyll biosynthetic process; C:chloroplast; F:pyridoxal phosphate binding; F:identical protein binding; F:transaminase activity; F:glutamate-1-semialdehyde 2,1-aminomutase activity; P:protoporphyrinogen IX biosynthetic process
contig_11145	inactive poly	1537	20	4.09e-171	0.637	1	F:transferase activity
contig_11146	transaldolase-like protein	370	20	1.13e-20	0.7025	2	P:carbohydrate metabolic process; F:sedoheptulose-7-phosphate:D-glyceraldehyde-3-phosphate glyceronetransferase activity
contig_11147	gdsl esterase lipase at4g10955-like	1517	20	0	0.819	2	P:lipid metabolic process; F:hydrolase activity
contig_11148	mutator-like transposase isoform 1	2840	20	0	0.8325	1	F:zinc ion binding
contig_11149	peptidyl-prolyl cis-trans isomerase family protein	386	20	1.54e-20	0.899	3	F:peptidyl-prolyl cis-trans isomerase activity; P:protein peptidyl-prolyl isomerization; P:protein folding
contig_1115	f-box lrr-repeat protein 13-like	1813	20	0	0.8155
contig_11150	leucine-rich repeat containing isoform 1	649	20	2.04e-50	0.6045	2	F:ADP binding; P:defense response
contig_11151	cancer-related nucleoside-triphosphatase homolog	1242	20	2.38e-113	0.8965	3	F:ATP binding; P:dephosphorylation; F:nucleotide phosphatase activity, acting on free nucleotides
contig_11152	cinnamate beta-d-glucosyltransferase-like	1894	20	0	0.8925	7	P:flavonoid glucuronidation; F:quercetin 3-O-glucosyltransferase activity; C:intracellular membrane-bounded organelle; F:quercetin 7-O-glucosyltransferase activity; P:flavonoid biosynthetic process; F:cinnamate beta-D-glucosyltransferase activity; P:response to toxic substance
contig_11153	amp-dependent synthetase and ligase family protein	2827	20	0	0.867	8	P:response to oxidative stress; F:catalase activity; C:integral component of membrane; P:cellular oxidant detoxification; P:oxidation-reduction process; F:phosphopantetheine binding; F:ligase activity; F:heme binding
contig_11154	---NA---	281
contig_11155	---NA---	1300
contig_11156	leucine-rich repeat containing isoform 1	275	20	1.19e-12	0.715	2	F:ADP binding; P:defense response
contig_11157	---NA---	470
contig_11158	pathogenesis-related protein 1	481	20	1.21e-72	0.8185	1	C:extracellular region
contig_11159	bromodomain-containing factor 1-like isoform x2	1145	20	3.04e-42	0.567	2	C:membrane; C:integral component of membrane
contig_1116	unnamed protein product	1939	20	9.22e-170	0.743	1	C:membrane
contig_11160	sec1 family transport protein sly1-like	2440	20	0	0.9305	2	P:vesicle docking involved in exocytosis; C:cytosol
contig_11161	proline--trna ligase-like	1726	20	0	0.904	10	C:chloroplast stroma; F:ATP binding; F:RNA binding; P:regulation of photosynthesis; F:proline-tRNA ligase activity; C:mitochondrion; P:seed development; P:embryo sac development; P:plant ovule development; P:prolyl-tRNA aminoacylation
contig_11163	---NA---	440
contig_11164	probable ubiquitin-conjugating enzyme e2 25 isoform x2	1882	20	0	0.7205	4	F:ubiquitin protein ligase activity; F:ubiquitin protein ligase binding; C:cytoplasm; P:protein ubiquitination
contig_11165	tmv resistance protein n-like	314	20	1.02e-38	0.761	2	P:signal transduction; C:integral component of membrane
contig_11166	3-ketoacyl- synthase 10-like	1908	20	0	0.9165	4	F:transferase activity, transferring acyl groups other than amino-acyl groups; C:integral component of membrane; C:endoplasmic reticulum; P:fatty acid biosynthetic process
contig_11167	---NA---	291
contig_11168	60s ribosomal protein l8	983	20	7.39e-136	0.9025	4	F:RNA binding; F:structural constituent of ribosome; P:cytoplasmic translation; C:cytosolic large ribosomal subunit
contig_11169	pentatricopeptide repeat-containing protein at1g08070-like	1721	20	0	0.8455	1	F:zinc ion binding
contig_1117	mitochondrial import inner membrane translocase subunit tim17 tim22 tim23 family protein	1154	20	2.6e-68	0.7865	4	P:protein transmembrane transport; F:protein channel activity; C:integral component of membrane; P:protein localization to organelle
contig_11170	cyclase associated protein 1	1653	20	0	0.889	4	P:unidimensional cell growth; F:actin binding; P:cytoskeleton organization; C:cytosol
contig_11171	---NA---	235
contig_11172	---NA---	171
contig_11173	---NA---	608
contig_11174	probable mitochondrial chaperone bcs1-b-like	738	20	5.41e-53	0.785	2	F:ATP binding; C:integral component of membrane
contig_11175	carbon catabolite repressor protein 4 homolog 3-like	1831	20	0	0.7825
contig_11176	---NA---	547
contig_11177	pentatricopeptide repeat-containing protein mitochondrial-like	2525	20	0	0.812
contig_11178	trichome birefringence-like 25 isoform 2	1881	20	2.62e-161	0.797	6	F:transferase activity, transferring hexosyl groups; C:integral component of membrane; P:glycolipid biosynthetic process; C:Golgi apparatus; P:cell wall organization or biogenesis; F:O-acetyltransferase activity
contig_11179	neutral invertase	2015	20	0	0.921	4	F:glycopeptide alpha-N-acetylgalactosaminidase activity; C:chloroplast; P:metabolic process; F:sucrose alpha-glucosidase activity
contig_1118	hypothetical protein ARALYDRAFT_905289	1125	4	1.29e-07	0.6375	4	F:translation initiation factor activity; C:chloroplast; P:translational initiation; C:plastid
contig_11180	cas1 domain-containing protein 1-like isoform x2	1595	20	0	0.9215	8	P:response to abscisic acid; P:metabolic process; C:integral component of membrane; C:endoplasmic reticulum; C:Golgi apparatus; F:transferase activity; P:defense response to fungus; P:plant-type secondary cell wall biogenesis
contig_11181	---NA---	221
contig_11182	ribosomal protein l10	2443	20	1.65e-90	0.922	2	C:mitochondrion; C:ribosome
contig_11183	leucoanthocyanidin dioxygenase	1479	20	0	0.843	3	F:iron ion binding; P:oxidation-reduction process; F:leucocyanidin oxygenase activity
contig_11184	probable aquaporin nip7-1	1361	20	3.98e-128	0.7925	10	C:integral component of plasma membrane; P:water transport; F:glycerol channel activity; P:cellular water homeostasis; P:glycerol transport; F:catalytic activity; P:metabolic process; F:water channel activity; F:borate transmembrane transporter activity; P:borate transmembrane transport
contig_11185	monothiol glutaredoxin-s6-like	677	20	4.1e-36	0.7385	1	P:single-organism process
contig_11186	aldo-keto reductase family 4 member c9-like	1485	20	0	0.9035	9	P:response to cold; C:chloroplast; F:steroid dehydrogenase activity; P:response to salt stress; F:NADP+ binding; P:oxidation-reduction process; P:response to toxic substance; F:alcohol dehydrogenase (NADP+) activity; P:response to water deprivation
contig_11187	transcription initiation factor tfiid subunit 11	1327	20	2.51e-119	0.7875	2	P:regulation of transcription, DNA-templated; C:ELL-EAF complex
contig_11188	peptidyl-prolyl cis-trans isomerase fkbp43-like	2560	20	9.99e-140	0.588	3	P:metabolic process; P:protein folding; F:isomerase activity
contig_11189	dead-box atp-dependent rna helicase 16-like	1173	20	2.06e-160	0.8685	4	F:nucleic acid binding; F:ATP binding; P:RNA secondary structure unwinding; F:ATP-dependent RNA helicase activity
contig_1119	rna-directed dna polymerase homolog	4247	19	2.92e-43	0.7279	7	F:nucleic acid binding; C:nucleus; F:RNA-directed DNA polymerase activity; F:aspartic-type endopeptidase activity; P:proteolysis; P:DNA integration; P:RNA-dependent DNA biosynthetic process
contig_11190	diacylglycerol kinase 2	2560	20	0	0.8195	13	P:response to wounding; F:diacylglycerol kinase activity; P:defense response; P:protein kinase C-activating G-protein coupled receptor signaling pathway; P:root development; C:nucleus; F:ATP binding; P:response to cold; F:metal ion binding; P:leaf development; C:integral component of membrane; P:phosphorylation; P:intracellular signal transduction
contig_11191	cationic amino acid transporter 1 family protein	2006	20	0	0.855	10	P:L-glutamate transmembrane transport; C:integral component of plasma membrane; F:L-lysine transmembrane transporter activity; C:cytoplasm; F:antiporter activity; P:L-glutamate import; P:L-lysine transmembrane transport; F:arginine transmembrane transporter activity; P:L-arginine import; F:L-glutamate transmembrane transporter activity
contig_11192	clathrin heavy chain 1	1225	20	0	0.9865	5	P:vesicle-mediated transport; C:clathrin coat of trans-Golgi network vesicle; C:clathrin coat of coated pit; F:structural molecule activity; P:intracellular protein transport
contig_11193	probable rhamnogalacturonate lyase b	2173	20	0	0.851	3	P:carbohydrate metabolic process; F:lyase activity; F:carbohydrate binding
contig_11194	---NA---	304
contig_11195	sec6 isoform 1	2823	20	0	0.9615	14	P:acceptance of pollen; P:pollen tube growth; F:SNARE binding; C:extracellular region; P:pollen germination; P:exocytosis; C:plasma membrane; C:exocyst; C:phragmoplast; C:cytoskeleton; C:plasmodesma; C:cell wall; C:cytosol; P:exocyst localization
contig_11196	acylamino-acid-releasing enzyme-like isoform x1	1472	20	0	0.886	2	P:proteolysis; F:serine-type endopeptidase activity
contig_11197	uncharacterized membrane protein ylr241w-like	3298	20	0	0.817	3	P:metabolic process; C:integral component of membrane; F:hydrolase activity
contig_11198	restriction type ii-like superfamily isoform 1	633	20	1.39e-63	0.879	4	F:DNA binding; P:nucleic acid phosphodiester bond hydrolysis; F:endonuclease activity; P:DNA metabolic process
contig_11199	protein chloroplastic	2372	20	0	0.72	2	C:chloroplast outer membrane; P:chloroplast organization
contig_112	bifunctional purine biosynthesis	436	20	2.61e-11	0.96	3	P:purine nucleotide biosynthetic process; F:IMP cyclohydrolase activity; F:phosphoribosylaminoimidazolecarboxamide formyltransferase activity
contig_1120	PREDICTED: uncharacterized protein LOC101314638	281	20	1.25e-15	0.6765	1	C:integral component of membrane
contig_11200	transcription factor bhlh93-like isoform x2	852	20	2.23e-64	0.842	3	P:metabolic process; F:protein dimerization activity; F:amino acid binding
contig_11201	---NA---	429
contig_11202	---NA---	290
contig_11203	dead-box atp-dependent rna helicase 13-like	444	4	2.16e-05	0.77	8	F:nucleotide binding; F:nucleic acid binding; F:ATP binding; P:metabolic process; P:RNA secondary structure unwinding; F:helicase activity; F:ATP-dependent RNA helicase activity; F:hydrolase activity
contig_11204	phosphoinositide 4-kinase gamma gamma gamma gamma 7 isoform 1	2904	20	0	0.77	2	P:metabolic process; F:phosphotransferase activity, alcohol group as acceptor
contig_11205	solute carrier family 25 member 44	1575	20	2.18e-178	0.903	5	P:transmembrane transport; F:structural constituent of ribosome; C:mitochondrion; C:integral component of membrane; P:translation
contig_11206	zinc finger protein 1-like	1189	20	5.7e-78	0.6395	1	F:metal ion binding
contig_11207	cyclin-dependent kinase e-1	2171	20	0	0.89	3	F:ATP binding; F:RNA polymerase II carboxy-terminal domain kinase activity; P:protein phosphorylation
contig_11208	protein da1-like	2245	20	0	0.8255	5	F:zinc ion binding; P:plant ovule morphogenesis; F:ubiquitin binding; P:seed morphogenesis; P:negative regulation of organ growth
contig_11209	probable aldo-keto reductase 1	272	20	2.08e-44	0.857	2	P:oxidation-reduction process; F:pyridoxine:NADP 4-dehydrogenase activity
contig_1121	ring u-box superfamily isoform 4	1484	20	2.35e-49	0.724	4	F:zinc ion binding; F:ubiquitin protein ligase activity; P:proteasome-mediated ubiquitin-dependent protein catabolic process; P:protein ubiquitination
contig_11210	PREDICTED: uncharacterized protein LOC103415359	1832	20	1.09e-16	0.703
contig_11211	---NA---	201
contig_11212	---NA---	278
contig_11213	importin subunit beta-1-like	3839	20	0	0.945	10	C:chloroplast; C:nuclear membrane; P:protein import into nucleus, translocation; P:NLS-bearing protein import into nucleus; F:protein transporter activity; C:nuclear periphery; F:Ran GTPase binding; P:protein import into nucleus, docking; F:nuclear localization sequence binding; P:ribosomal protein import into nucleus
contig_11214	e3 ubiquitin-protein ligase keg-like	2143	20	0	0.8575	16	F:zinc ion binding; P:late endosome to vacuole transport; P:developmental growth; F:protein serine/threonine kinase activity; P:protein phosphorylation; P:defense response; F:protein self-association; P:negative regulation of abscisic acid-activated signaling pathway; F:ubiquitin-protein transferase activity; F:ATP binding; C:early endosome; C:trans-Golgi network; P:abscisic acid-activated signal…
contig_11215	ctc-interacting domain isoform 1	2476	20	0	0.751	4	P:stress granule assembly; C:cytoplasmic stress granule; P:regulation of cytoplasmic mRNA processing body assembly; F:poly(A) RNA binding
contig_11216	---NA---	213
contig_11217	probable histone -like	543	20	4.43e-51	0.9655	8	C:heterochromatin; F:DNA binding; C:nuclear chromatin; F:protein heterodimerization activity; F:chromatin binding; P:chromatin silencing; C:nucleosome; C:nucleolus
contig_11218	probable glycosyltransferase at5g03795-like	986	20	8.65e-157	0.9065	3	P:metabolic process; C:integral component of membrane; F:transferase activity
contig_11219	zeaxanthin chloroplastic-like	227	20	3.13e-28	0.7865	4	F:FAD binding; P:secondary metabolite biosynthetic process; P:oxidation-reduction process; F:monooxygenase activity
contig_1122	mechanosensitive ion channel protein 10-like	1331	20	3.13e-166	0.821	8	P:detection of mechanical stimulus; F:mechanically-gated ion channel activity; P:ion transmembrane transport; C:photosystem II; C:integral component of membrane; P:photosynthesis; P:anion transport; C:plasma membrane
contig_11220	probable receptor-like protein kinase at1g67000	497	20	5.32e-44	0.632	2	F:binding; F:kinase activity
contig_11221	probable receptor-like protein kinase at1g67000	986	20	1.49e-54	0.613	1	F:kinase activity
contig_11223	major facilitator superfamily domain-containing protein 5-like	232	20	6.97e-24	0.8515	3	F:molybdate ion transmembrane transporter activity; C:integral component of membrane; P:molybdate ion transport
contig_11225	molybdate-anion transporter isoform x1	1611	20	2.65e-162	0.849	4	F:fatty-acyl-CoA binding; F:molybdate ion transmembrane transporter activity; C:integral component of membrane; P:molybdate ion transport
contig_11226	cationic amino acid transporter 2 isoform 1	2442	20	0	0.8575	4	C:integral component of plasma membrane; F:L-amino acid transmembrane transporter activity; P:L-alpha-amino acid transmembrane transport; F:antiporter activity
contig_11227	regulatory protein npr1	2247	20	0	0.83
contig_11228	fad nad -binding oxidoreductase family protein isoform 2	499	20	2.19e-48	0.7705	6	F:FAD binding; F:antheraxanthin epoxidase activity; F:zeaxanthin epoxidase [overall] activity; F:zeaxanthin epoxidase activity; P:secondary metabolite biosynthetic process; P:oxidation-reduction process
contig_11229	copper amine oxidase 1-like	2900	20	0	0.911	5	P:amine metabolic process; F:copper ion binding; F:quinone binding; F:primary amine oxidase activity; P:oxidation-reduction process
contig_1123	mechanosensitive ion channel protein 10-like	1383	20	1.12e-41	0.821	8	P:detection of mechanical stimulus; F:mechanically-gated ion channel activity; P:ion transmembrane transport; C:photosystem II; C:integral component of membrane; P:photosynthesis; P:anion transport; C:plasma membrane
contig_11230	histone	1016	20	7.05e-89	0.9975	45	P:cell proliferation; P:regulation of cell shape; P:multicellular organism growth; P:male gonad development; F:RNA polymerase II core promoter sequence-specific DNA binding; P:determination of adult lifespan; P:embryo development ending in birth or egg hatching; P:regulation of centromere complex assembly; P:cell adhesion; P:blood coagulation; P:single fertilization; C:nucleoplasm; C:Barr body; F…
contig_11231	---NA---	280
contig_11232	imidazoleglycerol-phosphate dehydratase-like	917	20	5.83e-136	0.8265	2	F:imidazoleglycerol-phosphate dehydratase activity; P:histidine biosynthetic process
contig_11233	hypothetical protein L484_017752	727	20	4.12e-71	0.8045
contig_11234	udp-glycosyltransferase 92a1-like	2050	20	0	0.7625	5	F:UDP-glycosyltransferase activity; P:flavonoid glucuronidation; C:intracellular membrane-bounded organelle; C:membrane; P:flavonoid biosynthetic process
contig_11235	udp-glycosyltransferase 92a1-like	1763	20	0	0.805	5	F:UDP-glycosyltransferase activity; P:flavonoid glucuronidation; F:transferase activity, transferring hexosyl groups; C:intracellular membrane-bounded organelle; P:flavonoid biosynthetic process
contig_11236	vacuolar-processing enzyme-like	711	20	4.16e-40	0.7715	9	C:extracellular space; C:chloroplast; P:vacuolar protein processing; F:cysteine-type endopeptidase activity; P:seed coat development; C:plant-type cell wall; C:vacuole; P:programmed cell death; P:proteolysis involved in cellular protein catabolic process
contig_11237	---NA---	568
contig_11238	rna-binding family protein isoform 1	219	20	5.56e-23	0.812	7	F:nucleotide binding; C:chloroplast; F:RNA binding; P:transmembrane transport; C:integral component of membrane; P:chloroplast mRNA modification; F:transporter activity
contig_11239	isoform 2	650	20	5.92e-131	0.9195	8	F:zinc ion binding; C:integral component of membrane; P:purine nucleobase catabolic process; C:endoplasmic reticulum; F:allantoinase activity; P:allantoin catabolic process; P:ureide catabolic process; F:cobalt ion binding
contig_1124	trna (guanine-n -)-methyltransferase subunit wdr4-like	1858	20	6.76e-137	0.8625	5	P:7-methylguanosine metabolic process; P:RNA (guanine-N7)-methylation; C:nucleus; F:methyltransferase activity; P:tRNA methylation
contig_11240	vacuolar amino acid transporter 1-like	965	20	1.54e-164	0.864	3	C:integral component of membrane; F:amino acid transmembrane transporter activity; P:amino acid transmembrane transport
contig_11241	grip and coiled-coil domain-containing	2380	20	4.23e-42	0.677	6	C:nucleus; P:chromatin remodeling; P:transcription, DNA-templated; P:regulation of transcription, DNA-templated; C:nuclear chromosome; P:auxin-activated signaling pathway
contig_11242	endoplasmic reticulum-golgi intermediate compartment protein 3-like	1702	20	0	0.954	1	C:integral component of membrane
contig_11243	vacuolar protein sorting-associated protein 8 homolog	2265	20	0	0.8355	4	F:zinc ion binding; P:vesicle-mediated transport; P:intracellular protein transport; C:intracellular
contig_11244	probable anion transporter chloroplastic-like	2357	20	0	0.915	6	F:inorganic phosphate transmembrane transporter activity; P:anion transmembrane transport; C:chloroplast membrane; C:integral component of membrane; F:sugar:proton symporter activity; F:organic anion transmembrane transporter activity
contig_11245	bifunctional epoxide hydrolase 2-like	1147	20	0	0.864	4	P:peptidyl-tyrosine phosphorylation; F:non-membrane spanning protein tyrosine kinase activity; C:cytosol; F:hydrolase activity
contig_11246	structural constituent of	521	20	2.66e-58	0.8945	3	F:structural constituent of ribosome; C:cytosolic small ribosomal subunit; P:translation
contig_11247	magnesium transporter nipa2-like	1808	20	1.43e-149	0.948	4	P:magnesium ion transport; C:integral component of membrane; F:magnesium ion transmembrane transporter activity; P:magnesium ion transmembrane transport
contig_11248	shikimate isoform 1	1424	20	0	0.827	2	P:phosphorylation; F:kinase activity
contig_11249	cold-regulated 413 plasma membrane protein 4-like	1451	20	5.41e-55	0.7015	5	P:response to glucose; P:response to fructose; C:integral component of membrane; C:cell part; P:response to sucrose
contig_1125	ubiquitin-like protein 5	1075	20	5.77e-41	0.993	5	C:nucleus; C:cytoplasm; P:cellular protein modification process; F:protein tag; P:mRNA splicing, via spliceosome
contig_11250	alpha beta-hydrolases superfamily protein isoform 1	405	20	7.38e-22	0.5295	2	P:lipid metabolic process; F:hydrolase activity
contig_11251	alpha beta-hydrolases superfamily protein isoform 1	851	20	5.34e-61	0.559	3	C:nucleus; P:lipid metabolic process; F:hydrolase activity
contig_11252	alpha beta-hydrolases superfamily protein isoform 1	249	20	1.38e-13	0.635	2	P:lipid metabolic process; F:hydrolase activity
contig_11253	5 -3 exoribonuclease 4-like	3734	20	0	0.819	16	P:RNA phosphodiester bond hydrolysis, exonucleolytic; F:zinc ion binding; C:cytoplasmic stress granule; P:deadenylation-independent decapping of nuclear-transcribed mRNA; C:cytoplasmic mRNA processing body; P:regulation of gene expression, epigenetic; C:polysome; F:nucleic acid binding; P:cell division; F:5'-3' exoribonuclease activity; P:unidimensional cell growth; P:cellular heat acclimation; P…
contig_11254	translocase of chloroplast chloroplastic-like	2986	20	0	0.8285	5	F:GTP binding; F:hydrolase activity, acting on acid anhydrides; P:metabolic process; P:protein targeting to chloroplast; C:intracellular
contig_11255	retinoblastoma-related protein	3515	20	0	0.8885	21	P:generative cell differentiation; P:transcription, DNA-templated; P:asymmetric cell division; P:palisade mesophyll development; P:embryo sac development; P:trichome morphogenesis; P:synapsis; P:regulation of transcription from RNA polymerase II promoter; C:nucleus; F:DNA binding; P:regulation of gene expression by genetic imprinting; P:regulation of nuclear division; P:regulation of cell growth;…
contig_11256	hypothetical protein POPTR_0010s24190g	600	20	1.39e-28	0.658	3	P:biological_process; C:cellular_component; F:molecular_function
contig_11257	54s ribosomal protein mitochondrial-like	880	20	1.95e-73	0.944	2	F:structural constituent of ribosome; C:mitochondrial large ribosomal subunit
contig_11258	inactive purple acid phosphatase-like protein	777	20	3.71e-116	0.921	4	F:metal ion binding; C:integral component of membrane; P:dephosphorylation; F:acid phosphatase activity
contig_11259	probable inactive purple acid phosphatase 27-like	2102	20	0	0.8955	4	F:metal ion binding; C:integral component of membrane; P:dephosphorylation; F:acid phosphatase activity
contig_1126	probable e3 ubiquitin-protein ligase ari1	2453	20	0	0.847	8	F:zinc ion binding; F:ubiquitin conjugating enzyme binding; F:ubiquitin protein ligase activity; C:ubiquitin ligase complex; C:cytoplasm; P:protein polyubiquitination; P:positive regulation of proteasomal ubiquitin-dependent protein catabolic process; P:protein ubiquitination involved in ubiquitin-dependent protein catabolic process
contig_11260	general transcription factor 3c polypeptide 5-like	2272	20	0	0.7375
contig_11261	adaptin family protein	2341	20	0	0.8845	5	P:vesicle-mediated transport; C:integral component of membrane; C:clathrin adaptor complex; F:protein transporter activity; P:intracellular protein transport
contig_11262	ring fyve phd-type zinc finger family protein isoform 1	2198	20	0	0.8235	4	F:metal ion binding; F:phosphatidylinositol binding; C:ruffle membrane; P:regulation of ruffle assembly
contig_11263	cytochrome b6-f complex iron-sulfur chloroplastic-like	1358	20	2.59e-110	0.8775	8	F:plastoquinol--plastocyanin reductase activity; F:metal ion binding; C:integral component of membrane; P:photosynthesis; P:oxidation-reduction process; F:electron transporter, transferring electrons within cytochrome b6/f complex of photosystem II activity; F:2 iron, 2 sulfur cluster binding; C:chloroplast thylakoid membrane
contig_11264	thaumatin-like protein	427	20	2.52e-50	0.9295	4	F:protein binding; P:killing of cells of other organism; C:extracellular region; P:defense response to fungus
contig_11265	protein p21-like	787	20	2.2e-112	0.859
contig_11266	serine hydroxymethyltransferase family protein	1726	20	0	0.956	17	C:chloroplast stroma; F:pyridoxal phosphate binding; C:cytosolic ribosome; C:chloroplast thylakoid; P:L-serine metabolic process; P:photorespiration; F:glycine hydroxymethyltransferase activity; F:methyltransferase activity; F:poly(U) RNA binding; C:plasma membrane; P:glycine metabolic process; C:nucleus; C:mitochondrion; C:stromule; C:apoplast; P:tetrahydrofolate interconversion; P:methylation
contig_11267	serine mitochondrial-like	1884	20	0	0.9345	7	F:pyridoxal phosphate binding; P:L-serine metabolic process; F:glycine hydroxymethyltransferase activity; P:tetrahydrofolate interconversion; F:methyltransferase activity; P:glycine metabolic process; P:methylation
contig_11268	ring-h2 finger protein atl46-like	1628	20	9.18e-166	0.82	8	F:ATP binding; F:zinc ion binding; F:ubiquitin protein ligase activity; P:proteasome-mediated ubiquitin-dependent protein catabolic process; C:integral component of membrane; F:protein kinase activity; P:protein phosphorylation; P:protein ubiquitination
contig_11269	psbp domain-containing protein chloroplastic-like	314	20	1.55e-55	0.916	7	C:chloroplast stroma; C:thylakoid lumen; F:calcium ion binding; C:chloroplast thylakoid; C:photosystem II oxygen evolving complex; P:photosynthesis; C:extrinsic component of membrane
contig_1127	probable e3 ubiquitin-protein ligase ari1	2180	20	0	0.8815	8	F:zinc ion binding; F:ubiquitin conjugating enzyme binding; F:ubiquitin protein ligase activity; C:ubiquitin ligase complex; C:cytoplasm; P:protein polyubiquitination; P:positive regulation of proteasomal ubiquitin-dependent protein catabolic process; P:protein ubiquitination involved in ubiquitin-dependent protein catabolic process
contig_11270	swi snf-related matrix-associated actin-dependent regulator of chromatin subfamily a member 3-like 1-like	2018	20	0	0.8265	7	F:DNA binding; F:ubiquitin-protein transferase activity; F:ATP binding; F:zinc ion binding; C:anaphase-promoting complex; F:helicase activity; P:protein ubiquitination
contig_11271	transcription factor pcc1	671	20	4.24e-53	0.9335
contig_11272	galactose oxidase kelch repeat superfamily protein isoform 1	2413	20	0	0.7775
contig_11273	bromodomain transcription	1381	20	2.14e-43	0.5775	2	C:nucleus; F:protein heterodimerization activity
contig_11274	at5g21070 t10f18_100	1323	20	1.8e-121	0.9375	1	C:integral component of membrane
contig_11275	sister chromatid cohesion 1 protein isoform 4	2131	20	1.38e-165	0.6235	3	C:membrane; C:integral component of membrane; C:nuclear chromosome
contig_11276	sister chromatid cohesion 1 protein 3	382	20	1.08e-21	0.542	3	C:membrane; C:integral component of membrane; C:nuclear chromosome
contig_11277	116 kda u5 small nuclear ribonucleoprotein component-like	3542	20	0	0.936	6	F:GTP binding; F:translation elongation factor activity; F:GTPase activity; C:viral nucleocapsid; C:ribosome; P:translational elongation
contig_11278	phosphopantothenoylcysteine decarboxylase-like	1152	20	9.64e-135	0.9105	6	F:phosphopantothenoylcysteine decarboxylase activity; F:FMN binding; P:response to salt stress; P:regulation of cell growth; P:metabolic process; P:protein homotrimerization
contig_11279	transducin wd40 repeat-like superfamily protein	901	20	1.41e-32	0.663	2	C:mitochondrion; C:plastid
contig_1128	atp synthase subunit mitochondrial-like	1423	20	0	0.9385	4	C:proton-transporting ATP synthase complex, catalytic core F(1); F:proton-transporting ATPase activity, rotational mechanism; P:ATP synthesis coupled proton transport; F:proton-transporting ATP synthase activity, rotational mechanism
contig_11280	dna-directed dna	2211	20	0	0.716	2	P:DNA metabolic process; P:cellular macromolecule biosynthetic process
contig_11281	---NA---	230
contig_11282	nadp-dependent d-sorbitol-6-phosphate dehydrogenase-like	1400	20	0	0.9325	3	F:aldose-6-phosphate reductase (NADPH) activity; F:mannose-6-phosphate 6-reductase activity; P:oxidation-reduction process
contig_11283	anthranilate phosphoribosyltransferase	507	20	3.01e-19	0.8225	7	C:chloroplast stroma; P:tryptophan biosynthetic process; C:chloroplast envelope; C:cytosol; F:protein kinase activity; P:protein phosphorylation; F:anthranilate phosphoribosyltransferase activity
contig_11284	alpha-soluble nsf attachment protein 2-like	1260	20	1.3e-140	0.8985	7	P:membrane fusion; F:syntaxin binding; P:SNARE complex disassembly; C:SNARE complex; F:soluble NSF attachment protein activity; C:vacuolar membrane; P:intracellular protein transport
contig_11285	bag family molecular chaperone regulator 7-like	1287	20	1.56e-161	0.732	1	F:chaperone binding
contig_11286	tbc1 domain family member 5 homolog b	989	20	9.7e-17	0.5715	1	C:plastid
contig_11287	la-related protein 1c-like	1439	20	5.94e-97	0.6985	2	F:nucleic acid binding; C:intracellular part
contig_11288	probable cytokinin riboside 5 -monophosphate phosphoribohydrolase logl10-like	1299	20	1.27e-163	0.8195	2	P:metabolic process; F:lyase activity
contig_11289	amidase 1	208	13	3.56e-11	0.7746	2	P:metabolic process; F:carbon-nitrogen ligase activity, with glutamine as amido-N-donor
contig_1129	---NA---	247
contig_11290	intracellular protein transport protein uso1	324	20	2.58e-14	0.7725	1	C:integral component of membrane
contig_11291	mitochondrial transcription termination factor family isoform 1	702	20	3.4e-75	0.6755	5	C:mitochondrion; C:membrane; F:double-stranded DNA binding; C:integral component of membrane; P:regulation of transcription, DNA-templated
contig_11294	membrane protein	506	1	0.000141	0.55
contig_11295	short-chain dehydrogenase reductase 2a-like	1072	20	7.84e-76	0.849	2	F:3-oxoacyl-[acyl-carrier-protein] reductase (NADPH) activity; P:oxidation-reduction process
contig_11296	udp-glucuronate 4-epimerase 3	529	20	2.4e-22	0.94	4	P:carbohydrate metabolic process; F:racemase and epimerase activity, acting on carbohydrates and derivatives; F:coenzyme binding; C:integral component of membrane
contig_11297	PREDICTED: uncharacterized protein LOC101299867	211	8	0.000231	0.985	2	C:membrane; C:integral component of membrane
contig_11298	heat shock protein sti-like	374	20	8.64e-34	0.9135
contig_11299	rna-binding family protein isoform 1	2278	20	0	0.8175	4	F:nucleotide binding; F:nucleic acid binding; C:intracellular ribonucleoprotein complex; C:viral nucleocapsid
contig_113	bifunctional purine biosynthesis	512	20	2.92e-27	0.959	3	P:purine nucleotide biosynthetic process; F:IMP cyclohydrolase activity; F:phosphoribosylaminoimidazolecarboxamide formyltransferase activity
contig_1130	---NA---	292
contig_11300	disease resistance rpp13-like protein 1-like	707	20	6.29e-71	0.6285	6	F:phosphoprotein phosphatase activity; P:metabolic process; P:protein dephosphorylation; F:ADP binding; P:defense response; F:hydrolase activity
contig_11301	disease resistance rpp13-like protein 1-like	236	20	6.86e-18	0.6025	2	F:ADP binding; P:defense response
contig_11302	geranyl geranyl pyrophosphate	1224	20	7.75e-97	0.7345	2	P:isoprenoid biosynthetic process; F:farnesyltranstransferase activity
contig_11303	dna-binding sap domain containing protein	291	3	4.5e-08	0.7133	1	F:DNA binding
contig_11304	Uncharacterized protein TCM_019359	830	20	1.34e-42	0.7075
contig_11305	eukaryotic translation initiation factor 3 subunit f	1266	20	3.68e-104	0.9325	13	P:embryo development ending in seed dormancy; C:proteasome complex; C:eukaryotic 48S preinitiation complex; P:regulation of translational initiation; P:pollen germination; C:nucleus; F:translation initiation factor activity; P:formation of translation preinitiation complex; C:eukaryotic translation initiation factor 3 complex, eIF3m; C:eukaryotic 43S preinitiation complex; C:membrane; C:cytosol; …
contig_11306	---NA---	294
contig_11307	---NA---	600
contig_11308	nucleotide acid binding	1427	20	2.53e-93	0.7485	2	F:snRNA stem-loop binding; P:mRNA splicing, via spliceosome
contig_11309	ubiquitin carboxyl-terminal hydrolase 16-like	2732	20	0	0.758	7	P:protein deubiquitination; F:metal ion binding; P:shoot system development; P:plant organ development; C:integral component of membrane; F:thiol-dependent ubiquitinyl hydrolase activity; P:ubiquitin-dependent protein catabolic process
contig_1131	beta-amyrin synthase	1931	20	0	0.937	2	F:beta-amyrin synthase activity; P:pentacyclic triterpenoid biosynthetic process
contig_11310	plasma membrane intrinsic protein 3 isoform partial	204	20	1.67e-34	0.94	3	C:integral component of membrane; P:transport; F:transporter activity
contig_11311	---NA---	212
contig_11312	disease resistance protein partial	587	3	2.38e-05	0.6167
contig_11313	protein binding	1629	20	1.81e-136	0.6085	1	C:membrane
contig_11314	alpha beta-hydrolases superfamily protein	1869	20	0	0.833	3	P:metabolic process; C:integral component of membrane; F:hydrolase activity
contig_11315	60s ribosomal protein l23a	878	20	4.59e-61	0.84	7	F:nucleotide binding; F:structural constituent of ribosome; C:cytosolic large ribosomal subunit; P:regulation of cell cycle; P:ribosomal large subunit assembly; P:translation; P:pancreas development
contig_11316	galactose-binding protein isoform 1	1423	20	0	0.7855	3	P:metabolic process; C:integral component of membrane; F:transferase activity
contig_11317	---NA---	288
contig_11318	upf0544 protein c5orf45 homolog	968	20	4.21e-37	0.4865	3	P:biological_process; C:cellular_component; F:molecular_function
contig_11319	burp domain-containing protein 3-like	1185	20	1.66e-114	0.737	2	P:seed development; C:protein storage vacuole
contig_1132	dcc family protein chloroplastic	954	20	1.15e-80	0.844	1	C:plastoglobule
contig_11320	potassium transporter 3-like	2869	20	0	0.82	6	F:potassium ion transmembrane transporter activity; P:potassium ion transmembrane transport; C:integral component of membrane; C:vacuolar membrane; C:plasma membrane; P:cell tip growth
contig_11321	hypothetical protein CISIN_1g006998mg	1679	20	0	0.806	1	C:chloroplast stroma
contig_11322	zeaxanthin chloroplastic-like	1015	20	7.37e-95	0.7365	6	F:FAD binding; F:antheraxanthin epoxidase activity; F:zeaxanthin epoxidase [overall] activity; F:zeaxanthin epoxidase activity; P:secondary metabolite biosynthetic process; P:oxidation-reduction process
contig_11323	probable caffeine synthase 4-like	624	20	7.35e-51	0.679	2	P:metabolic process; F:methyltransferase activity
contig_11325	probable caffeine synthase 4-like	332	20	8.78e-19	0.701	1	F:methyltransferase activity
contig_11326	hypothetical protein BN969_27950	617	1	8.41e-07	0.62
contig_11327	60s ribosomal protein l38	653	20	4.12e-21	0.982	5	F:RNA binding; F:structural constituent of ribosome; P:ribonucleoprotein complex assembly; C:cytosolic large ribosomal subunit; P:translation
contig_11328	limonoid udp-glucosyltransferase	935	20	1.49e-12	0.779	5	P:flavonoid glucuronidation; F:quercetin 3-O-glucosyltransferase activity; C:intracellular membrane-bounded organelle; F:quercetin 7-O-glucosyltransferase activity; P:flavonoid biosynthetic process
contig_11329	glutathione s-transferase zeta class-like isoform x1	362	20	1.82e-12	0.889	5	P:aromatic amino acid family metabolic process; C:cytoplasm; P:glutathione metabolic process; F:glutathione transferase activity; F:maleylacetoacetate isomerase activity
contig_1133	autophagy-related protein 8c	1161	20	3.96e-71	0.9775	2	P:autophagy; P:cellular response to nitrogen starvation
contig_11330	Senescence-associated DIN1	444	20	5.39e-08	0.959	3	P:metabolic process; C:integral component of membrane; F:thiosulfate sulfurtransferase activity
contig_11331	wd-40 repeat-containing protein msi4-like	2014	20	0	0.9205	2	F:histone acetyltransferase activity; P:histone acetylation
contig_11332	pentatricopeptide repeat-containing protein chloroplastic-like	1989	20	0	0.8675	1	P:embryo development ending in seed dormancy
contig_11333	glutamate receptor -like	2886	20	0	0.782	5	P:ion transport; C:integral component of membrane; P:ionotropic glutamate receptor signaling pathway; F:ionotropic glutamate receptor activity; P:response to stress
contig_11334	subtilisin-like protease-like	1565	20	1.11e-118	0.8695	3	C:cell wall; P:proteolysis; F:serine-type endopeptidase activity
contig_11335	leukotriene a-4 hydrolase homolog	1517	20	0	0.915	9	F:zinc ion binding; P:leukotriene biosynthetic process; P:peptide catabolic process; P:proteolysis; C:cytosol; F:metalloaminopeptidase activity; F:leukotriene-A4 hydrolase activity; F:peptide binding; C:plasma membrane
contig_11336	---NA---	657
contig_11337	glutamine--fructose-6-phosphate aminotransferase	2410	20	0	0.9325	6	P:carbohydrate metabolic process; F:glutamine-fructose-6-phosphate transaminase (isomerizing) activity; P:fructose 6-phosphate metabolic process; P:UDP-N-acetylglucosamine metabolic process; P:carbohydrate derivative biosynthetic process; F:carbohydrate binding
contig_11338	global transcription factor group isoform 1	1620	20	3.34e-160	0.7895	6	C:nucleus; F:DNA binding; F:histone acetyltransferase activity; P:positive regulation of seed germination; P:positive regulation of transcription, DNA-templated; P:histone acetylation
contig_11339	---NA---	249
contig_1134	cop9 signalosome complex subunit 5a-like	1633	20	0	0.942
contig_11340	f-box protein at5g06550-like	3595	20	0	0.9105	2	P:metabolic process; F:transferase activity
contig_11341	21 kda	1054	20	1.82e-86	0.7725	2	P:negative regulation of catalytic activity; F:enzyme inhibitor activity
contig_11342	orf448	810	19	4.52e-24	0.4811	1	C:mitochondrion
contig_11343	low quality protein: uncharacterized loc101206874	1838	20	0	0.7595
contig_11344	arm repeat superfamily protein	1658	20	0	0.9045	4	C:BAF-type complex; P:chromatin remodeling; P:anther development; P:leaf development
contig_11345	---NA---	654
contig_11346	allene oxide cyclase chloroplastic-like	407	20	1.38e-10	0.859	3	C:chloroplast; P:metabolic process; F:isomerase activity
contig_11347	probable protein phosphatase 2c 55	2003	20	0	0.822	2	F:phosphoprotein phosphatase activity; P:protein dephosphorylation
contig_11348	lipoxygenase family protein	2673	20	0	0.893	7	C:chloroplast; F:linoleate 9S-lipoxygenase activity; F:metal ion binding; P:oxylipin biosynthetic process; P:lipid oxidation; P:negative regulation of defense response to insect; P:lateral root formation
contig_11349	probable protein phosphatase 2c 46	1563	20	0	0.9325	4	F:protein serine/threonine phosphatase activity; F:metal ion binding; P:protein dephosphorylation; C:integral component of membrane
contig_1135	---NA---	449
contig_11350	nucleic acid-binding	894	20	2.84e-60	0.8995
contig_11351	probable caffeoyl- o-methyltransferase at4g26220	543	20	5.72e-64	0.901	3	F:caffeoyl-CoA O-methyltransferase activity; C:cytosol; P:methylation
contig_11352	dna repair protein	232	20	3.38e-09	0.7295	13	F:DNA-dependent ATPase activity; F:double-stranded DNA binding; F:endodeoxyribonuclease activity; F:four-way junction DNA binding; P:DNA recombinase assembly; P:strand invasion; P:mitotic recombination; F:single-stranded DNA binding; P:mitochondrial genome maintenance; F:ATP binding; P:response to heat; F:recombinase activity; P:response to ionizing radiation
contig_11353	galacturonosyltransferase 8-like	1587	20	0	0.936	7	C:trans-Golgi network; F:polygalacturonate 4-alpha-galacturonosyltransferase activity; C:endosome; C:mitochondrion; C:integral component of membrane; C:Golgi membrane; P:homogalacturonan biosynthetic process
contig_11354	pyrroline-5-carboxylate synthetase	2662	20	0	0.9305	6	F:glutamate 5-kinase activity; C:cytoplasm; F:glutamate-5-semialdehyde dehydrogenase activity; P:proline biosynthetic process; P:oxidation-reduction process; P:phosphorylation
contig_11355	c2 domain-containing family protein	2412	20	0	0.903	6	F:DNA binding; P:protein retention in Golgi apparatus; C:integral component of membrane; C:extrinsic component of membrane; P:protein targeting to vacuole; C:intracellular
contig_11356	isovaleryl- mitochondrial	1759	20	0	0.938	10	F:isovaleryl-CoA dehydrogenase activity; F:ATP binding; P:fatty acid beta-oxidation using acyl-CoA dehydrogenase; C:mitochondrial matrix; F:fatty-acyl-CoA binding; F:flavin adenine dinucleotide binding; F:electron carrier activity; F:oxidoreductase activity, acting on the CH-CH group of donors, with a flavin as acceptor; P:lipid homeostasis; P:leucine catabolic process
contig_11357	flowering time control protein fpa-like	3338	20	0	0.7075	2	F:organic cyclic compound binding; F:heterocyclic compound binding
contig_11358	mitogen-activated protein kinase kinase kinase npk1-like	387	20	1.48e-62	0.806	5	F:ATP binding; P:MAPK cascade; P:activation of MAPKK activity; C:cytoplasm; F:MAP kinase kinase kinase activity
contig_11359	btb poz domain-containing protein at3g50780-like	2756	20	0	0.855	3	P:cell division; P:proteolysis; F:peptidase activity
contig_1136	squalene monooxygenase-like	2018	20	0	0.9105	4	F:squalene monooxygenase activity; F:flavin adenine dinucleotide binding; C:integral component of membrane; P:oxidation-reduction process
contig_11360	family isoform 1	2988	20	0	0.72	1	F:zinc ion binding
contig_11361	cardiolipin synthase	1363	20	6.37e-106	0.7175	5	F:cardiolipin synthase activity; C:mitochondrion; C:membrane; F:manganese ion binding; P:cardiolipin biosynthetic process
contig_11362	---NA---	269
contig_11363	nodulation-signaling pathway 2	1988	20	0	0.7615	5	C:nucleus; F:transcription factor activity, sequence-specific DNA binding; P:transcription, DNA-templated; P:regulation of transcription, DNA-templated; F:sequence-specific DNA binding
contig_11364	sperm-associated antigen 1-like	886	20	1.02e-21	0.799
contig_11365	duf506 family protein	887	20	8.24e-100	0.7285
contig_11366	pentatricopeptide repeat-containing protein mitochondrial-like	3064	20	0	0.6575	3	F:zinc ion binding; F:methyltransferase activity; P:methylation
contig_11367	nedd8 ultimate buster 1-like	2151	20	0	0.817
contig_11368	gamma carbonic anhydrase ca1	1310	20	0	0.961
contig_11369	zinc transporter chloroplastic-like	436	20	8.27e-59	0.919	6	F:2-alkenal reductase [NAD(P)] activity; C:integral component of membrane; F:zinc ion transmembrane transporter activity; P:oxidation-reduction process; P:zinc II ion transmembrane transport; C:plasma membrane
contig_1137	protein yls9-like	1304	20	2.17e-99	0.775	1	C:integral component of membrane
contig_11370	---NA---	293
contig_11371	---NA---	1102
contig_11372	pleckstrin domain superfamily protein isoform 1	1268	20	2.51e-77	0.811	3	P:protein import into nucleus; F:Ran GTPase binding; C:nuclear pore
contig_11373	---NA---	206
contig_11374	probable maleylacetoacetate isomerase 2-like	1274	20	1.27e-59	0.6235	1	F:catalytic activity
contig_11375	spc97 spc98 family of spindle pole body isoform 2	906	20	4.63e-45	0.816	14	C:equatorial microtubule organizing center; F:structural constituent of cytoskeleton; F:gamma-tubulin binding; P:positive regulation of microtubule nucleation; C:gamma-tubulin complex; P:meiotic nuclear division; C:microtubule; C:centrosome; F:microtubule minus-end binding; P:centrosome duplication; C:spindle pole body; P:cytoplasmic microtubule organization; P:interphase microtubule nucleation b…
contig_11376	probable plastid-lipid-associated protein chloroplastic-like	520	20	3.55e-81	0.9295	2	C:chloroplast; F:structural molecule activity
contig_11377	fh interacting protein 1	371	20	1.58e-44	0.8735
contig_11378	photosystem i reaction center subunit chloroplastic-like	1182	20	1.73e-98	0.884	3	C:integral component of membrane; P:photosynthesis; C:photosystem I reaction center
contig_11379	peroxisomal biogenesis factor 11 family protein	1237	20	4.14e-153	0.9415	5	F:identical protein binding; P:peroxisome fission; C:integral component of peroxisomal membrane; C:plasmodesma; P:regulation of peroxisome size
contig_1138	cobra-like protein 4-like	3563	20	0	0.921	9	P:multidimensional cell growth; P:response to salt stress; C:longitudinal side of cell surface; C:integral component of membrane; P:cellulose microfibril organization; C:vacuolar membrane; C:plant-type cell wall; P:plant-type secondary cell wall biogenesis; C:anchored component of plasma membrane
contig_11380	vacuolar fusion protein mon1 a isoform 1	2057	20	0	0.929	2	P:vesicle-mediated transport; C:endomembrane system
contig_11381	zinc finger ccch domain-containing protein 32	3024	20	0	0.801	3	F:nucleic acid binding; C:nucleus; F:metal ion binding
contig_11382	probable methyltransferase pmt13	1558	20	0	0.911	7	C:trans-Golgi network; C:endosome; C:integral component of membrane; C:vacuolar membrane; F:S-adenosylmethionine-dependent methyltransferase activity; P:cell wall pectin metabolic process; P:methylation
contig_11383	protein tesmin tso1-like cxc 5	1544	20	5.46e-157	0.75
contig_11384	ribosome biogenesis gtpase a-like	1245	20	9.48e-144	0.785	4	F:GTP binding; F:GTPase activity; C:mitochondrion; P:ribosome biogenesis
contig_11385	retrotransposon ty1-copia subclass	521	20	3.11e-38	0.603	1	F:binding
contig_11386	retrovirus-related pol polyprotein from transposon tnt 1-94	661	20	4.67e-43	0.5915	6	F:nucleic acid binding; F:zinc ion binding; F:metal ion binding; P:lipid metabolic process; P:DNA integration; F:hydrolase activity
contig_11387	---NA---	384
contig_11388	---NA---	235
contig_11389	pentatricopeptide repeat-containing protein mitochondrial-like	1831	20	0	0.7395
contig_1139	ubiquinone biosynthesis monooxygenase coq6	1828	20	0	0.8455	6	F:FAD binding; P:secondary metabolite biosynthetic process; C:integral component of membrane; F:oxidoreductase activity, acting on paired donors, with incorporation or reduction of molecular oxygen, NAD(P)H as one donor, and incorporation of one atom of oxygen; P:oxidation-reduction process; P:ubiquinone biosynthetic process
contig_11390	1-aminocyclopropane-1-carboxylate oxidase homolog 4-like	951	20	1.64e-136	0.821	4	F:nucleic acid binding; F:metal ion binding; F:desacetoxyvindoline 4-hydroxylase activity; P:oxidation-reduction process
contig_11391	---NA---	279
contig_11392	chloroplast-like protein isoform partial	1160	20	2.97e-38	0.678	1	C:cytoplasmic part
contig_11393	sperm-associated antigen 1-like	432	20	5.88e-72	0.9295
contig_11394	thiol protease aleurain-like	1408	20	0	0.8915	6	C:extracellular space; P:immune response; C:integral component of membrane; F:cysteine-type endopeptidase activity; P:proteolysis involved in cellular protein catabolic process; C:lysosome
contig_11395	dna repair protein homolog	1398	20	0	0.899	5	F:ATP binding; P:DNA repair; F:DNA-dependent ATPase activity; F:helicase activity; F:damaged DNA binding
contig_11396	serine hydroxymethyltransferase	1339	20	0	0.9245	7	F:pyridoxal phosphate binding; P:L-serine metabolic process; F:glycine hydroxymethyltransferase activity; P:tetrahydrofolate interconversion; F:methyltransferase activity; P:glycine metabolic process; P:methylation
contig_11397	glutathione s-transferase u10-like	936	20	6.49e-112	0.777	4	P:toxin catabolic process; C:cytoplasm; P:glutathione metabolic process; F:glutathione transferase activity
contig_11399	upf0496 protein 4-like	2018	20	4.15e-161	0.765	1	C:integral component of membrane
contig_114	transcription factor ibh1-like	1045	20	1.41e-46	0.6765	1	F:protein dimerization activity
contig_1140	---NA---	299
contig_11400	hypothetical protein MIMGU_mgv1a017803mg, partial	331	1	0.000289	0.61
contig_11401	transcription factor bhlh106-like	1119	20	4.72e-111	0.8325	2	F:DNA binding; F:protein dimerization activity
contig_11402	calreticulin-3-like isoform x1	1586	20	0	0.9395	9	C:endoplasmic reticulum membrane; P:anthocyanin-containing compound metabolic process; F:calcium ion binding; C:integral component of membrane; P:defense response signaling pathway, resistance gene-independent; F:unfolded protein binding; P:protein folding; P:plant-type hypersensitive response; P:defense response to bacterium
contig_11403	xb3 in isoform 1	2378	20	0	0.863	6	F:ubiquitin-protein transferase activity; F:zinc ion binding; P:ubiquitin-dependent protein catabolic process; P:lateral root formation; P:negative regulation of ethylene biosynthetic process; P:protein autoubiquitination
contig_11404	unnamed protein product	2346	20	7.21e-121	0.632	2	F:protein heterodimerization activity; C:SAGA-type complex
contig_11405	phospholipase d z-like	1860	20	0	0.8685	2	F:hydro-lyase activity; P:metabolic process
contig_11406	trna uridine 5-carboxymethylaminomethyl modification enzyme -like	3114	20	0	0.8935	4	F:oxidoreductase activity; F:flavin adenine dinucleotide binding; P:oxidation-reduction process; P:tRNA wobble uridine modification
contig_11407	---NA---	223
contig_11408	dentin sialophosphoprotein isoform x1	1804	20	2.22e-167	0.665	1	P:protein-chromophore linkage
contig_11409	---NA---	267
contig_1141	---NA---	1387
contig_11410	pentatricopeptide repeat-containing protein chloroplastic-like	2132	20	0	0.7355	3	F:zinc ion binding; P:anatomical structure development; P:single-organism process
contig_11411	---NA---	586
contig_11412	adp-ribosylation factor-related protein 1-like	552	20	8.47e-37	0.9525	4	F:GTP binding; P:small GTPase mediated signal transduction; P:protein transport; C:intracellular
contig_11413	eukaryotic translation initiation factor 4g	3551	20	0	0.801	4	F:translation initiation factor activity; P:response to abscisic acid; P:translational initiation; P:response to virus
contig_11414	adipocyte plasma membrane-associated	1431	20	0	0.919	5	F:hydrolase activity, acting on ester bonds; F:strictosidine synthase activity; C:endoplasmic reticulum; P:biosynthetic process; C:vacuolar membrane
contig_11415	farnesyl pyrophosphate synthase	1424	20	0	0.9325	7	F:geranyltranstransferase activity; C:cytoplasm; F:metal ion binding; P:geranyl diphosphate biosynthetic process; F:dimethylallyltranstransferase activity; P:cholesterol biosynthetic process; P:farnesyl diphosphate biosynthetic process
contig_11416	---NA---	249
contig_11417	uncharacterized aarf domain-containing protein kinase chloroplastic-like	3363	20	0	0.8335	4	F:ATP binding; C:integral component of membrane; F:protein kinase activity; P:protein phosphorylation
contig_11418	acetyltransferase nsi-like	1095	20	1.92e-121	0.841	7	C:nucleus; C:chloroplast; P:melatonin biosynthetic process; P:N-terminal protein amino acid acetylation; C:protein acetyltransferase complex; F:peptide alpha-N-acetyltransferase activity; F:aralkylamine N-acetyltransferase activity
contig_11419	---NA---	361
contig_1142	phenylalanine ammonia-lyase	2463	20	0	0.928	4	P:L-phenylalanine catabolic process; C:cytoplasm; F:phenylalanine ammonia-lyase activity; P:cinnamic acid biosynthetic process
contig_11420	suppressor of abi3-5 isoform 1	2862	20	0	0.819	3	F:nucleotide binding; F:nucleic acid binding; F:zinc ion binding
contig_11421	tcp family transcription factor 4 isoform 1	2107	20	1.52e-149	0.7335	1	P:leaf development
contig_11422	transcriptional regulator atrx homolog	911	20	3.96e-24	0.6575
contig_11423	homeobox protein luminidependens-like	1744	20	1.07e-136	0.595	3	F:DNA binding; C:nucleus; P:transcription, DNA-templated
contig_11424	alpha-glucan h isozyme	3016	20	0	0.936	6	F:glycogen phosphorylase activity; C:chloroplast; F:pyridoxal phosphate binding; C:cytosol; P:glycogen catabolic process; P:response to water deprivation
contig_11425	pentatricopeptide repeat-containing protein at4g38150-like	240	20	1.94e-40	0.873	2	F:oxidoreductase activity; P:oxidation-reduction process
contig_11426	---NA---	275
contig_11427	hypothetical protein VITISV_036399	436	20	4.63e-21	0.6395	5	F:nucleic acid binding; C:membrane; C:integral component of membrane; P:DNA integration; F:phosphatidylinositol binding
contig_11428	---NA---	279
contig_11429	ring zinc finger family protein	1144	20	2.15e-77	0.8355	1	F:zinc ion binding
contig_1143	sulfite oxidase-like	1847	20	0	0.907	4	F:sulfite oxidase activity; F:molybdenum ion binding; P:oxidation-reduction process; P:nitrate assimilation
contig_11430	sufe-like chloroplastic-like	411	20	1.62e-35	0.643	2	C:intracellular membrane-bounded organelle; C:cytoplasmic part
contig_11431	sufe-like chloroplastic-like	762	20	7.65e-65	0.7805	4	C:chloroplast stroma; P:positive regulation of catalytic activity; C:mitochondrion; F:enzyme activator activity
contig_11432	chaperone binding	1275	20	2.65e-123	0.677	1	C:plasma membrane
contig_11433	pentatricopeptide repeat-containing protein mitochondrial-like	2138	20	0	0.8315	1	F:zinc ion binding
contig_11434	---NA---	240
contig_11435	ethylene-responsive transcription factor erf053-like	2708	20	5.56e-156	0.6775	5	F:DNA binding; C:nucleus; F:transcription factor activity, sequence-specific DNA binding; P:transcription, DNA-templated; P:regulation of transcription, DNA-templated
contig_11436	arm repeat superfamily protein isoform 2	4674	20	0	0.8635	6	C:nuclear envelope; P:protein import into nucleus; C:integral component of membrane; C:cytosol; F:protein transporter activity; F:Ran GTPase binding
contig_11437	integrase-type dna-binding superfamily	2297	20	3.36e-70	0.766	7	F:nucleotide binding; C:nucleus; F:DNA binding; F:transcription factor activity, sequence-specific DNA binding; P:transcription, DNA-templated; C:integral component of membrane; P:regulation of transcription, DNA-templated
contig_11438	probable cysteine chloroplastic-like	1305	20	7.14e-168	0.928	10	C:chloroplast; F:pyridoxal phosphate binding; C:thylakoid lumen; P:regulation of superoxide metabolic process; P:photosynthetic acclimation; P:photosynthesis; F:cysteine synthase activity; F:transferase activity; P:regulation of hydrogen peroxide metabolic process; P:cysteine biosynthetic process from serine
contig_11439	bifunctional epoxide hydrolase 2-like	1151	20	1.24e-120	0.8065	4	C:peroxisome; P:peptidyl-tyrosine phosphorylation; F:non-membrane spanning protein tyrosine kinase activity; F:hydrolase activity
contig_1144	---NA---	872
contig_11440	atp synthase subunit delta mitochondrial-like	555	20	7.4e-44	0.955	5	C:mitochondrial proton-transporting ATP synthase complex, catalytic core F(1); F:zinc ion binding; F:proton-transporting ATPase activity, rotational mechanism; P:ATP synthesis coupled proton transport; F:proton-transporting ATP synthase activity, rotational mechanism
contig_11441	f-box protein at5g03970-like	1159	20	4.23e-33	0.455
contig_11442	---NA---	247
contig_11443	cationic amino acid transporter vacuolar-like	2361	20	0	0.844	4	C:integral component of plasma membrane; F:L-amino acid transmembrane transporter activity; P:L-alpha-amino acid transmembrane transport; F:antiporter activity
contig_11444	cysteine-rich receptor-like protein kinase 10- partial	993	20	5.55e-112	0.754	5	C:plasmodesma; F:protein serine/threonine kinase activity; P:protein phosphorylation; P:defense response to bacterium; C:plasma membrane
contig_11445	f-box protein skip16-like	1345	20	6.01e-119	0.8215
contig_11446	---NA---	213
contig_11447	nucleic acid- ob-fold-like isoform 1	1530	20	0	0.69	4	C:small-subunit processome; F:RNA binding; C:cytoplasmic part; C:nucleolus
contig_11448	auxin-induced protein x10a-like	680	20	1.23e-46	0.831	1	P:response to auxin
contig_11449	upf0481 protein at3g47200-like	306	20	1.18e-15	0.671	1	C:membrane
contig_1145	lipid-binding protein at4g00165-like	971	20	1.76e-50	0.8195
contig_11450	pyridine nucleotide-disulfide oxidoreductase domain-containing protein 2-like	843	20	6.56e-166	0.891	4	F:copper ion binding; F:oxidoreductase activity; C:mitochondrion; P:oxidation-reduction process
contig_11451	proteasome subunit alpha type-4-like	528	20	2.45e-70	0.9465	5	C:nucleus; C:cytoplasm; C:proteasome core complex, alpha-subunit complex; F:threonine-type endopeptidase activity; P:ubiquitin-dependent protein catabolic process
contig_11452	---NA---	233
contig_11453	integrase core domain containing protein	304	20	2.9e-10	0.7155	2	F:nucleic acid binding; P:DNA integration
contig_11454	pyruvate dehydrogenase e1 component subunit mitochondrial-like	1306	20	2.41e-145	0.933	3	P:acetyl-CoA biosynthetic process from pyruvate; F:pyruvate dehydrogenase (acetyl-transferring) activity; P:oxidation-reduction process
contig_11455	---NA---	377
contig_11456	l-isoaspartate o-methyltransferase	1475	20	2.92e-146	0.895	6	P:response to salt stress; F:protein-L-isoaspartate (D-aspartate) O-methyltransferase activity; C:cytosol; P:protein methylation; P:aging; P:seed germination
contig_11457	pyrophosphate--fructose 6-phosphate 1-phosphotransferase subunit beta-like	1914	20	0	0.9275	11	F:ATP binding; F:diphosphate-fructose-6-phosphate 1-phosphotransferase activity; C:cell wall; C:membrane; P:fructose 6-phosphate metabolic process; C:cytosol; P:glycolytic process through fructose-6-phosphate; P:photosynthesis; P:carbohydrate phosphorylation; P:response to cytokinin; F:6-phosphofructokinase activity
contig_11458	fasciclin-like arabinogalactan protein 9	1057	20	5.59e-63	0.78
contig_11459	probable plastid-lipid-associated protein chloroplastic	860	20	9.88e-120	0.8715
contig_1146	zinc finger protein 7-like	1704	20	3.67e-79	0.754	1	F:metal ion binding
contig_11460	histone-lysine n-methyltransferase suvr2-like	1324	20	2.62e-56	0.583	8	C:nucleus; F:zinc ion binding; P:histone lysine methylation; F:histone-lysine N-methyltransferase activity; F:methyltransferase activity; C:chromosome; F:transferase activity; P:methylation
contig_11461	vacuolar-sorting receptor 3-like	2785	20	0	0.92	2	F:calcium ion binding; C:integral component of membrane
contig_11462	abc transporter a family member 7-like	1456	20	0	0.915	7	F:ATP binding; P:lipid transport; F:ATPase activity, coupled to transmembrane movement of substances; P:transmembrane transport; C:intracellular membrane-bounded organelle; P:metabolic process; C:integral component of membrane
contig_11463	---NA---	415
contig_11464	udp-glycosyltransferase 73c5-like	999	20	1.74e-130	0.7545	5	P:flavonoid glucuronidation; F:quercetin 3-O-glucosyltransferase activity; C:intracellular membrane-bounded organelle; F:quercetin 7-O-glucosyltransferase activity; P:flavonoid biosynthetic process
contig_11465	serine arginine repetitive matrix protein	1682	20	9.29e-57	0.552
contig_11466	shaggy-related protein kinase kappa	3175	20	0	0.966	3	F:ATP binding; F:protein kinase activity; P:protein phosphorylation
contig_11467	---NA---	642
contig_11468	carrier protein er-ant1-like	432	20	4.6e-36	0.8585	12	C:endoplasmic reticulum membrane; P:root development; P:transmembrane transport; F:structural constituent of ribosome; P:shoot system development; F:ATP:ADP antiporter activity; C:integral component of membrane; P:seed development; P:ATP transport; P:ADP transport; C:mitochondrial inner membrane; P:translation
contig_11469	phosphoglucan phosphatase chloroplastic-like	534	20	4.55e-32	0.722	2	P:protein dephosphorylation; F:protein tyrosine/serine/threonine phosphatase activity
contig_1147	ycf68 protein	1462	20	5.79e-103	0.8955	4	C:chloroplast; F:catalytic activity; F:metal ion binding; P:metabolic process
contig_11470	inactive cadmium zinc-transporting atpase hma3	1803	20	0	0.7355	10	F:nucleotide binding; C:integral component of plasma membrane; F:cation-transporting ATPase activity; F:metal ion binding; P:cadmium ion transmembrane transport; C:intracellular membrane-bounded organelle; F:cadmium ion transmembrane transporter activity; P:metabolic process; F:zinc ion transmembrane transporter activity; P:zinc II ion transmembrane transport
contig_11471	inactive cadmium zinc-transporting atpase hma3	304	20	3.12e-13	0.7525	10	F:nucleotide binding; C:integral component of plasma membrane; F:cation-transporting ATPase activity; F:metal ion binding; P:cadmium ion transmembrane transport; C:intracellular membrane-bounded organelle; F:cadmium ion transmembrane transporter activity; P:metabolic process; F:zinc ion transmembrane transporter activity; P:zinc II ion transmembrane transport
contig_11472	PREDICTED: uncharacterized protein LOC103485652 isoform X1	1070	20	9.32e-98	0.7765	1	P:ribosomal small subunit biogenesis
contig_11473	cc-nbs-lrr resistance	1049	20	1.05e-55	0.598	1	F:nucleotide binding
contig_11474	duf641 family protein	2156	20	0	0.761	2	C:peroxisome; C:cytoskeleton
contig_11475	puromycin-sensitive aminopeptidase	2314	20	0	0.8975	8	F:zinc ion binding; P:peptide catabolic process; P:proteolysis; C:cytosol; F:metalloaminopeptidase activity; F:peptide binding; F:N-1-naphthylphthalamic acid binding; C:plasma membrane
contig_11476	PREDICTED: uncharacterized protein LOC100260535	315	1	0.000806	0.67
contig_11477	---NA---	228
contig_11478	inter-alpha-trypsin inhibitor heavy chain-	2066	20	0	0.7805
contig_11479	---NA---	339
contig_1148	nad -linked oxidoreductase superfamily protein isoform 1	280	20	1.48e-37	0.944	4	F:nucleotide binding; F:nucleic acid binding; C:integral component of membrane; C:chloroplast thylakoid membrane
contig_11480	---NA---	266
contig_11481	beta-cyanoalanine synthase	304	20	1.26e-16	0.7335	13	F:pyridoxal phosphate binding; P:response to wounding; P:root hair cell development; F:cysteine synthase activity; P:cysteine biosynthetic process from serine; C:chloroplast; P:immune response; P:fruit ripening, climacteric; F:copper ion binding; C:mitochondrion; P:cyanide catabolic process; F:transferase activity; F:L-3-cyanoalanine synthase activity
contig_11482	gdsl esterase lipase at3g26430-like	3130	20	0	0.7715	3	F:hydrolase activity, acting on ester bonds; P:metabolic process; C:integral component of membrane
contig_11483	translocation protein sec63 homolog	549	20	2.07e-49	0.8865	2	C:integral component of endoplasmic reticulum membrane; C:plasma membrane
contig_11484	translocation protein sec63 homolog	394	20	4.18e-54	0.916	2	C:integral component of endoplasmic reticulum membrane; C:plasma membrane
contig_11485	u3 small nucleolar ribonucleoprotein protein mpp10	1744	20	5.55e-128	0.819	5	C:small-subunit processome; P:maturation of SSU-rRNA; C:Mpp10 complex; C:viral nucleocapsid; C:small nucleolar ribonucleoprotein complex
contig_11486	---NA---	253
contig_11487	mitochondrial transcription termination factor family protein	737	20	1.49e-118	0.8855	4	C:chloroplast; C:mitochondrion; F:double-stranded DNA binding; P:regulation of transcription, DNA-templated
contig_11488	rubisco accumulation factor chloroplastic-like	764	20	5.11e-46	0.81	1	C:integral component of membrane
contig_11489	glucan endo- -beta-glucosidase 6	2237	20	0	0.8645	5	P:carbohydrate metabolic process; C:plasmodesma; F:glucan endo-1,3-beta-D-glucosidase activity; C:anchored component of plasma membrane; F:polysaccharide binding
contig_1149	serine arginine-rich splicing factor rs2z32-like isoform 1	251	20	4.87e-18	0.978	3	F:nucleotide binding; F:nucleic acid binding; F:zinc ion binding
contig_11490	atp-citrate lyase a-3	1358	20	0	0.959	8	F:ATP binding; F:ATP citrate synthase activity; P:acetyl-CoA biosynthetic process; P:lipid metabolic process; F:lyase activity; C:cytosol; C:citrate lyase complex; F:succinate-CoA ligase (ADP-forming) activity
contig_11491	squamosa promoter-binding-like protein 12-like	1692	20	0	0.809	3	C:nucleus; F:DNA binding; C:integral component of membrane
contig_11492	anthocyanidin 3-o-glucosyltransferase 5-like	450	20	4.99e-64	0.7385	5	P:flavonoid glucuronidation; F:quercetin 3-O-glucosyltransferase activity; C:intracellular membrane-bounded organelle; F:quercetin 7-O-glucosyltransferase activity; P:flavonoid biosynthetic process
contig_11493	---NA---	929
contig_11494	phosphotyrosyl phosphatase activator family protein	330	20	4.09e-44	0.952	10	C:nucleus; F:peptidyl-prolyl cis-trans isomerase activity; F:protein tyrosine phosphatase activator activity; C:cytoplasm; P:positive regulation of catalytic activity; P:mitotic spindle organization in nucleus; P:protein peptidyl-prolyl isomerization; P:regulation of protein phosphatase type 2A activity; C:protein phosphatase type 2A complex; F:protein phosphatase type 2A regulator activity
contig_11495	f-box wd-40 repeat-containing protein at3g52030-like	1111	20	1.69e-115	0.7525
contig_11496	40s ribosomal protein sa-like	1213	20	7.59e-108	0.957	12	C:nucleus; P:rRNA export from nucleus; C:chloroplast; P:endonucleolytic cleavage to generate mature 3'-end of SSU-rRNA from (SSU-rRNA, 5.8S rRNA, LSU-rRNA); C:plasmodesma; F:structural constituent of ribosome; C:cytosolic small ribosomal subunit; P:endonucleolytic cleavage in ITS1 to separate SSU-rRNA from 5.8S rRNA and LSU-rRNA from tricistronic rRNA transcript (SSU-rRNA, 5.8S rRNA, LSU-rRNA); P…
contig_11497	PREDICTED: uncharacterized protein LOC103318741	1313	20	3.52e-139	0.725
contig_11498	probable peptide nitrate transporter at1g59740-like	2135	20	0	0.8805	4	P:oligopeptide transport; C:integral component of membrane; C:plasma membrane; F:transporter activity
contig_11499	ring u-box domain-containing isoform 1	2054	20	0	0.8415	3	F:zinc ion binding; P:metabolic process; F:ligase activity
contig_115	sec20 family protein	1105	20	1.15e-91	0.663	2	C:membrane; C:integral component of membrane
contig_1150	serine arginine-rich splicing factor rs2z33-like isoform x2	1208	20	5.29e-102	0.821	3	F:nucleotide binding; F:nucleic acid binding; F:zinc ion binding
contig_11500	---NA---	403
contig_11501	---NA---	867
contig_11502	dentin sialophospho isoform x1	2431	20	0	0.6245	2	F:DNA binding; C:nucleus
contig_11503	---NA---	528
contig_11504	wpp domain-interacting tail-anchored protein 2 isoform x1	2617	20	0	0.762	1	C:membrane
contig_11505	intraflagellar transport protein 122-like protein	1525	20	4.96e-159	0.6	8	C:nucleus; F:zinc ion binding; C:motile cilium; P:transcription, DNA-templated; C:membrane; C:integral component of membrane; P:regulation of transcription, DNA-templated; P:positive regulation of DNA-templated transcription, elongation
contig_11506	the aldehyde dehydrogenase cp-adh from family protein	1821	20	0	0.8725	10	F:aldehyde dehydrogenase (NAD) activity; F:3-chloroallyl aldehyde dehydrogenase activity; C:plasmodesma; P:cellular aldehyde metabolic process; F:aldehyde dehydrogenase [NAD(P)+] activity; C:integral component of membrane; C:endoplasmic reticulum; C:Golgi apparatus; P:oxidation-reduction process; C:vacuole
contig_11507	armadillo repeat-containing protein 7 isoform x1	1063	20	1.34e-108	0.9275	2	C:nucleus; C:cytoplasm
contig_11508	---NA---	280
contig_11509	alpha beta-hydrolases superfamily protein isoform 1	1239	20	0	0.819	3	P:metabolic process; C:integral component of membrane; F:hydrolase activity
contig_1151	serine arginine-rich splicing factor rs2z32-like isoform x1	1390	20	9.98e-87	0.9525	3	F:nucleotide binding; F:nucleic acid binding; F:zinc ion binding
contig_11510	scarecrow-like protein 15-like	610	20	6.29e-16	0.9245	7	C:nucleus; F:transcription factor activity, sequence-specific DNA binding; P:transcription, DNA-templated; P:cell differentiation; P:regulation of transcription, DNA-templated; F:sequence-specific DNA binding; P:regulation of shoot system development
contig_11511	udp-glycosyltransferase 85a1-like	496	20	3.25e-15	0.8215	5	P:flavonoid glucuronidation; F:quercetin 3-O-glucosyltransferase activity; C:intracellular membrane-bounded organelle; F:quercetin 7-O-glucosyltransferase activity; P:flavonoid biosynthetic process
contig_11512	probable nucleoredoxin 1	2010	20	0	0.8485	7	P:pollen tube growth; F:protein-disulfide reductase activity; P:pollen tube guidance; C:cytosol; P:cell redox homeostasis; P:oxidation-reduction process; P:regulation of pollen tube growth
contig_11513	transcription elongation factor family isoform 1	2195	20	2.66e-180	0.495	8	F:DNA binding; C:nucleus; F:translation elongation factor activity; P:transcription, DNA-templated; C:mitochondrion; C:elongin complex; P:translational elongation; P:transcription elongation from RNA polymerase II promoter
contig_11514	suppressor protein srp40	1820	20	3.46e-63	0.663
contig_11515	haloacid dehalogenase-like hydrolase superfamily protein isoform 1	444	20	1.67e-85	0.897	2	F:phosphatase activity; P:dephosphorylation
contig_11516	receptor like protein	370	20	8.85e-46	0.7635	4	C:integral component of membrane; P:phosphorylation; F:binding; F:kinase activity
contig_11517	ras-related protein raba1f	820	20	5.54e-99	0.97	8	F:GTP binding; P:nucleocytoplasmic transport; P:small GTPase mediated signal transduction; F:GTPase activity; P:metabolic process; C:cytosol; P:intracellular protein transport; C:plasma membrane
contig_11518	ring finger and transmembrane domain-containing protein 2-like	364	20	1.15e-79	0.9835	2	F:zinc ion binding; C:integral component of membrane
contig_1152	vacuolar protein sorting-associated protein 24 homolog 1-like	1070	20	2.07e-100	0.9405	2	P:vacuolar transport; C:intracellular
contig_11520	---NA---	233
contig_11521	ceramide kinase-like	2457	20	0	0.8025	6	P:cell death; F:calcium ion binding; P:regulation of programmed cell death; F:ceramide kinase activity; P:ceramide metabolic process; P:lipid phosphorylation
contig_11522	f-box kelch-repeat protein at5g43190-like	1535	20	2.4e-151	0.753	6	F:ubiquitin-protein transferase activity; P:photosynthesis, light reaction; P:SCF-dependent proteasomal ubiquitin-dependent protein catabolic process; C:SCF ubiquitin ligase complex; C:membrane part; P:protein ubiquitination
contig_11523	f-box kelch-repeat protein at5g60570-like	2259	20	0	0.8645	3	C:nucleus; P:metabolic process; F:ligase activity
contig_11524	probable glycosyltransferase at5g03795 isoform x1	2531	20	0	0.723	1	C:membrane
contig_11525	probable glycosyltransferase at5g03795-like	2002	20	0	0.8015	3	P:metabolic process; C:integral component of membrane; F:transferase activity
contig_11526	urease accessory protein	1648	20	1.09e-165	0.867	2	P:nitrogen compound metabolic process; F:nickel cation binding
contig_11527	phosphate-responsive 1 family protein	1222	20	4.3e-176	0.8755
contig_11528	protease do-like 9-like	1705	20	0	0.9565	4	F:2-alkenal reductase [NAD(P)] activity; P:proteolysis; F:serine-type endopeptidase activity; P:oxidation-reduction process
contig_11529	---NA---	350
contig_1153	myelin transcription factor 1-like protein	1849	20	3.87e-80	0.7125
contig_11530	---NA---	581
contig_11531	---NA---	219
contig_11532	methyltransferase-like protein 13-like	2764	20	0	0.813	2	F:methyltransferase activity; P:methylation
contig_11533	---NA---	556
contig_11534	probable rna helicase sde3	1723	20	0	0.7205	2	P:metabolic process; F:hydrolase activity
contig_11535	atp-dependent clp protease proteolytic subunit mitochondrial-like	1041	20	2.6e-127	0.961	2	P:proteolysis; F:serine-type endopeptidase activity
contig_11536	polynucleotide 3 -phosphatase zdp-like	845	20	1.83e-96	0.8915	8	P:nucleotide phosphorylation; F:zinc ion binding; F:double-stranded DNA binding; F:nucleotide kinase activity; P:polynucleotide 3' dephosphorylation; F:polynucleotide 3'-phosphatase activity; P:DNA 3' dephosphorylation involved in DNA repair; F:ATP-dependent polydeoxyribonucleotide 5'-hydroxyl-kinase activity
contig_11537	exonuclease chloroplastic-like	1276	20	1.05e-111	0.7405	1	P:nucleic acid metabolic process
contig_11538	kinase interacting family	1412	20	3.52e-135	0.707	3	F:actin binding; P:phosphorylation; F:kinase activity
contig_11539	pentatricopeptide repeat-containing protein mitochondrial-like	584	20	1.29e-35	0.8215	6	C:nucleus; F:RNA binding; C:mitochondrion; P:cellulose microfibril organization; P:cell growth; C:anchored component of membrane
contig_1154	prolyl endopeptidase-like	602	20	1.22e-120	0.941	5	P:proteolysis; C:integral component of membrane; F:serine-type endopeptidase activity; C:cytosol; F:serine-type exopeptidase activity
contig_11540	---NA---	444
contig_11541	peroxisome biogenesis protein 16-like	1862	20	0	0.832	7	C:peroxisomal membrane; C:endoplasmic reticulum membrane; P:proteolysis; P:peroxisome organization; C:integral component of membrane; F:serine-type endopeptidase activity; P:fatty acid biosynthetic process
contig_11542	fk506 binding-like protein	815	20	5.54e-68	0.9125	5	C:endoplasmic reticulum membrane; F:peptidyl-prolyl cis-trans isomerase activity; F:FK506 binding; P:chaperone-mediated protein folding; P:protein peptidyl-prolyl isomerization
contig_11543	chloroplast processing peptidase-like	996	20	1.49e-124	0.8615	9	P:protein processing involved in protein targeting to mitochondrion; C:integral component of membrane; F:serine-type endopeptidase activity; P:signal peptide processing; P:thylakoid membrane organization; P:mitochondrial respiratory chain complex assembly; C:plastid envelope; C:mitochondrial inner membrane peptidase complex; C:chloroplast thylakoid membrane
contig_11544	calmodulin-like protein 1-like	906	20	5.21e-84	0.758	1	F:calcium ion binding
contig_11545	protein nsp-interacting kinase 2-like	2574	20	0	0.9055	4	F:ATP binding; C:integral component of membrane; F:protein serine/threonine kinase activity; P:protein phosphorylation
contig_11546	wall-associated receptor kinase 3-like	307	20	2.33e-19	0.694	7	F:nucleotide binding; F:ion binding; C:cytoplasmic, membrane-bounded vesicle; P:cell surface receptor signaling pathway; P:phosphorylation; F:protein serine/threonine kinase activity; C:plasma membrane
contig_11547	transcription factor bhlh68-like isoform x1	1547	20	7.97e-127	0.7245	5	F:core promoter sequence-specific DNA binding; C:nucleus; P:transcription from RNA polymerase II promoter; F:transcriptional activator activity, RNA polymerase II transcription regulatory region sequence-specific binding; P:positive regulation of transcription from RNA polymerase II promoter
contig_11548	atp binding microtubule motor family protein	302	20	1.49e-16	0.6095	5	C:microtubule cytoskeleton; F:organic cyclic compound binding; F:heterocyclic compound binding; C:cytoskeletal part; F:nucleoside-triphosphatase activity
contig_11549	---NA---	356
contig_1155	---NA---	237
contig_11551	pseudouridine synthase family protein isoform 1	1249	20	2.98e-171	0.907	4	F:RNA binding; F:pseudouridine synthase activity; P:mRNA pseudouridine synthesis; P:tRNA modification
contig_11552	ubiquitin carboxyl-terminal hydrolase 36-like	824	3	1.11e-05	0.4967	3	P:protein deubiquitination; P:ubiquitin-dependent protein catabolic process; F:thiol-dependent ubiquitinyl hydrolase activity
contig_11553	bah helical bundle-like domain isoform 1	472	20	6.07e-39	0.734	4	F:DNA binding; F:chromatin binding; C:elongin complex; P:transcription elongation from RNA polymerase II promoter
contig_11554	disease resistance protein rpm1-like	1188	20	1.05e-54	0.66	6	F:phosphoprotein phosphatase activity; P:metabolic process; P:protein dephosphorylation; F:ADP binding; P:defense response; F:hydrolase activity
contig_11555	disease resistance protein rpm1-like	1078	20	3.25e-62	0.6595	6	F:phosphoprotein phosphatase activity; P:metabolic process; P:protein dephosphorylation; F:ADP binding; P:defense response; F:hydrolase activity
contig_11556	btb poz domain-containing protein at2g13690-like	1538	20	0	0.8465
contig_11557	cyclin d3-2 family protein	1427	20	0	0.787	2	C:nucleus; C:integral component of membrane
contig_11558	ribonuclease h protein at1g65750-like	585	20	4.53e-24	0.5835	1	P:cellular process
contig_11559	peroxisome biogenesis protein 16-like	1373	20	2.57e-179	0.834	5	C:peroxisomal membrane; C:endoplasmic reticulum membrane; P:peroxisome organization; C:integral component of membrane; P:fatty acid biosynthetic process
contig_1156	protein transparent testa 12-like	1941	20	0	0.912	5	P:drug transmembrane transport; F:antiporter activity; C:integral component of membrane; C:vacuolar membrane; F:drug transmembrane transporter activity
contig_11560	ubiquitin-like superfamily isoform 3	2086	20	0	0.685
contig_11561	ethylene-responsive transcription factor erf034-like	1055	20	1.96e-72	0.7185	5	C:nucleus; F:DNA binding; F:transcription factor activity, sequence-specific DNA binding; P:transcription, DNA-templated; P:regulation of transcription, DNA-templated
contig_11562	post-illumination chlorophyll fluorescence increase isoform 1	1427	20	2.32e-152	0.825	3	C:chloroplast stroma; P:chlororespiration; C:thylakoid
contig_11563	oxygen-evolving enhancer protein 3- chloroplastic-like	1057	20	1.92e-98	0.8845	4	F:calcium ion binding; C:photosystem II oxygen evolving complex; P:photosynthesis; C:extrinsic component of membrane
contig_11564	nuclear pore complex protein nup205-like	1644	20	0	0.865	5	C:chloroplast; P:nuclear pore organization; F:structural constituent of nuclear pore; C:nuclear pore inner ring; P:protein import into nucleus, docking
contig_11565	cyclic nucleotide-gated ion channel 1-like	1852	20	1.88e-116	0.5625	7	P:potassium ion transport; F:calmodulin binding; P:transmembrane transport; P:calcium ion transport; F:inward rectifier potassium channel activity; F:intracellular cyclic nucleotide activated cation channel activity; C:plasma membrane
contig_11566	---NA---	331
contig_11567	---NA---	609
contig_11568	auxin response factor 18-like isoform x2	1576	20	1.24e-171	0.871	5	C:nucleus; F:DNA binding; P:transcription, DNA-templated; P:regulation of transcription, DNA-templated; P:auxin-activated signaling pathway
contig_11569	trna dimethylallyltransferase 2	1844	20	0	0.8045	8	P:cytokinin biosynthetic process; F:ATP binding; F:metal ion binding; C:mitochondrion; C:cytosol; F:tRNA dimethylallyltransferase activity; F:AMP dimethylallyltransferase activity; P:tRNA modification
contig_1157	galactose-binding protein isoform 2	2039	20	0	0.7395	1	C:membrane
contig_11570	f-box protein at5g07610-like	298	19	5.82e-14	0.5368	4	F:ubiquitin-protein transferase activity; P:SCF-dependent proteasomal ubiquitin-dependent protein catabolic process; C:SCF ubiquitin ligase complex; P:protein ubiquitination
contig_11571	pentatricopeptide repeat-containing protein mitochondrial-like	1544	20	3.27e-133	0.688
contig_11572	s-adenosyl-l-homocysteine hydrolase	1641	20	0	0.974	4	P:S-adenosylmethionine cycle; C:cytosol; F:adenosylhomocysteinase activity; P:one-carbon metabolic process
contig_11573	histone-lysine n-methyltransferase ashr2-like	512	20	1.1e-25	0.798
contig_11574	isoform 1	2203	20	0	0.8065	7	P:centromere complex assembly; F:zinc ion binding; P:embryo development ending in seed dormancy; P:meiotic sister chromatid cohesion; P:mitotic sister chromatid cohesion; P:regulation of gene expression; F:chromatin binding
contig_11575	wrky dna-binding protein isoform 1	779	20	1.72e-64	0.6845	1	F:DNA binding
contig_11576	---NA---	1021
contig_11577	xh xs domain-containing isoform 1	2576	20	0	0.855	4	P:RNA phosphodiester bond hydrolysis, endonucleolytic; F:ribonuclease P activity; P:gene silencing by RNA; C:nucleolar ribonuclease P complex
contig_11578	l-2-hydroxyglutarate mitochondrial-like	359	20	1.38e-71	0.911	2	F:(S)-2-hydroxy-acid oxidase activity; P:oxidation-reduction process
contig_11579	---NA---	331
contig_1158	protein oberon 4-like	2759	20	0	0.8005	3	P:embryonic meristem initiation; P:embryonic pattern specification; P:cell fate specification
contig_11580	glucan endo- -beta-glucosidase 4-like	1918	20	0	0.85	4	P:carbohydrate metabolic process; F:hydrolase activity, hydrolyzing O-glycosyl compounds; C:anchored component of plasma membrane; F:polysaccharide binding
contig_11581	protein phosphatase 2c 70-like	1900	20	0	0.8305	10	F:protein serine/threonine phosphatase activity; F:protein kinase binding; F:metal ion binding; P:signal transduction; P:protein dephosphorylation; C:integral component of membrane; P:phosphorylation; P:regulation of meristem structural organization; F:kinase activity; C:plasma membrane
contig_11582	1-aminocyclopropane-1-carboxylate oxidase homolog 1-like	401	20	3.61e-26	0.8265	5	P:flavonol biosynthetic process; F:flavonol synthase activity; F:metal ion binding; F:desacetoxyvindoline 4-hydroxylase activity; P:oxidation-reduction process
contig_11583	transglutaminase family protein	1534	20	8.22e-166	0.868
contig_11584	phd finger family protein	742	20	4.7e-106	0.928	3	F:zinc ion binding; F:histone binding; P:regulation of transcription, DNA-templated
contig_11585	---NA---	1325
contig_11586	hypothetical protein BofuT4_P142220.1	300	4	1.04e-17	0.9725	1	C:integral component of membrane
contig_11587	---NA---	200
contig_11588	tmv resistance protein n-like	1012	20	6.31e-15	0.472	3	P:signal transduction; F:ADP binding; P:defense response
contig_11589	zeaxanthin chloroplastic-like	605	20	4.27e-84	0.8015	3	F:FAD binding; F:oxidoreductase activity; P:oxidation-reduction process
contig_1159	thioredoxin superfamily protein isoform 1	1713	20	1.66e-79	0.8645	3	C:chloroplast stroma; P:regulation of transcription, DNA-templated; P:chloroplast organization
contig_11590	PREDICTED: uncharacterized protein LOC103340218	805	3	4.76e-10	0.53	2	C:membrane; C:integral component of membrane
contig_11591	---NA---	228
contig_11592	exportin-7- partial	862	20	8.69e-83	0.958	5	C:cytoplasm; P:protein export from nucleus; F:Ran GTPase binding; C:nuclear pore; F:nuclear export signal receptor activity
contig_11593	zinc finger protein chloroplastic-like	1331	20	3.59e-153	0.7235	1	F:zinc ion binding
contig_11594	scarecrow-like protein 3	2048	20	0	0.752	4	C:nucleus; F:transcription factor activity, sequence-specific DNA binding; P:regulation of transcription, DNA-templated; F:sequence-specific DNA binding
contig_11595	protein abil1-like	913	20	3.2e-33	0.689
contig_11596	duf21 domain-containing protein at1g47330-like	1940	20	0	0.8495	6	C:trans-Golgi network; C:endosome; C:integral component of membrane; F:methyltransferase activity; C:plasma membrane; P:methylation
contig_11597	---NA---	299
contig_11598	wall associated kinase-like	510	20	6.53e-30	0.513	13	P:cell surface receptor signaling pathway; F:protein kinase activity; F:protein serine/threonine kinase activity; P:protein phosphorylation; C:plasma membrane; F:nucleotide binding; F:ATP binding; F:calcium ion binding; C:membrane; C:integral component of membrane; P:phosphorylation; F:kinase activity; F:polysaccharide binding
contig_11599	PREDICTED: uncharacterized protein LOC103331271	497	20	3.24e-55	0.8845	2	C:endoplasmic reticulum; C:extracellular region
contig_116	general transcription factor 3c polypeptide 3-like	3839	20	0	0.7755
contig_1160	rna-binding protein pno1-like	1058	20	7.36e-136	0.9305	2	F:RNA binding; C:nucleolus
contig_11600	60s ribosomal protein l24-like	835	20	7.75e-77	0.9475	5	F:structural constituent of ribosome; C:cytosolic large ribosomal subunit; P:ribosomal large subunit assembly; P:assembly of large subunit precursor of preribosome; P:translation
contig_11601	---NA---	384
contig_11602	cc-nbs-lrr resistance	1314	20	8.02e-121	0.632	6	F:phosphoprotein phosphatase activity; P:metabolic process; P:protein dephosphorylation; F:ADP binding; P:defense response; F:hydrolase activity
contig_11603	cc-nbs-lrr resistance	556	20	1.82e-46	0.6755	6	F:phosphoprotein phosphatase activity; P:metabolic process; P:protein dephosphorylation; F:ADP binding; P:defense response; F:hydrolase activity
contig_11604	---NA---	289
contig_11605	---NA---	288
contig_11606	chromosome-associated kinesin kif4-like	1652	20	1.19e-85	0.84	9	F:ATPase activity; F:ATP binding; F:microtubule motor activity; C:plasmodesma; P:metabolic process; C:kinesin complex; P:microtubule-based movement; C:microtubule; F:microtubule binding
contig_11607	nac domain-containing protein 100-like	1722	20	0	0.828	4	C:nucleus; F:DNA binding; P:transcription, DNA-templated; P:regulation of transcription, DNA-templated
contig_11608	methyl- -binding domain-containing protein 9-like	2542	20	0	0.597	4	F:DNA binding; C:nucleus; F:zinc ion binding; F:metal ion binding
contig_11609	potassium transporter 4-like	3823	20	0	0.9225	5	F:potassium ion transmembrane transporter activity; P:potassium ion transmembrane transport; C:integral component of membrane; C:vacuolar membrane; P:cell tip growth
contig_1161	rna-binding protein pno1-like	1007	20	1.13e-139	0.9315	2	F:RNA binding; C:nucleolus
contig_11610	phosphoinositide phosphatase sac7-like isoform x1	2086	20	0	0.881	3	C:integral component of membrane; P:dephosphorylation; F:phosphatidylinositol phosphate phosphatase activity
contig_11611	probable methyltransferase pmt2	1930	20	0	0.9005	7	C:trans-Golgi network; C:endosome; C:integral component of membrane; C:Golgi membrane; C:vacuolar membrane; F:S-adenosylmethionine-dependent methyltransferase activity; P:methylation
contig_11612	probable methyltransferase pmt2-like	2688	20	0	0.901	6	C:trans-Golgi network; C:endosome; C:integral component of membrane; C:vacuolar membrane; F:S-adenosylmethionine-dependent methyltransferase activity; P:methylation
contig_11613	arm-repeat tetratricopeptide repeat -like protein isoform 1	2410	20	0	0.9565	1	C:plasma membrane
contig_11614	calcineurin-like metallo-phosphoesterase superfamily protein isoform 1	1993	20	0	0.826	1	C:integral component of membrane
contig_11615	40s ribosomal protein s26-2-like	763	20	2.8e-36	0.97	4	F:structural constituent of ribosome; C:cytosolic small ribosomal subunit; F:mRNA binding; P:translation
contig_11616	origin recognition complex subunit 4	1544	20	0	0.898	5	F:DNA replication origin binding; F:ATP binding; P:DNA replication initiation; C:nuclear origin of replication recognition complex; P:response to sucrose
contig_11617	ribosomal rna large subunit methyltransferase i-like	1598	20	0	0.896	5	C:chloroplast; F:RNA binding; F:methyltransferase activity; C:plasma membrane; P:methylation
contig_11618	PREDICTED: uncharacterized protein LOC103323479	1268	20	2.04e-44	0.6035
contig_11619	transmembrane protein 115-like	1612	20	1.78e-162	0.8975	5	P:retrograde vesicle-mediated transport, Golgi to ER; P:proteolysis; C:integral component of membrane; F:serine-type endopeptidase activity; C:Golgi apparatus
contig_1162	protein farnesyltransferase geranylgeranyltransferase type-1 subunit alpha	1155	20	9.95e-112	0.8635	10	C:protein farnesyltransferase complex; P:regulation of cell shape; C:CAAX-protein geranylgeranyltransferase complex; P:regulation of meristem development; P:protein farnesylation; F:protein farnesyltransferase activity; P:protein geranylgeranylation; F:CAAX-protein geranylgeranyltransferase activity; P:response to water deprivation; P:negative regulation of abscisic acid-activated signaling pathw…
contig_11620	flagellar attachment zone protein 1	2536	20	3.98e-164	0.828	1	C:cytosol
contig_11621	f-box protein skip8-like	520	20	2.74e-55	0.9355	1	C:integral component of membrane
contig_11622	---NA---	1011
contig_11623	---NA---	299
contig_11624	gpi-anchored protein lorelei-like	521	20	4.02e-24	0.826	1	C:integral component of membrane
contig_11625	---NA---	503
contig_11626	cyclic nucleotide-gated ion channel 1-like	2772	20	0	0.8825	9	C:integral component of plasma membrane; F:calmodulin binding; P:regulation of membrane potential; P:potassium ion transmembrane transport; P:calcium ion transport; F:inward rectifier potassium channel activity; F:cAMP binding; F:intracellular cyclic nucleotide activated cation channel activity; F:cGMP binding
contig_11627	ubiquitin and wlm domain-containing protein	2725	20	0	0.715	2	P:mitochondrial pyruvate transport; C:mitochondrial inner membrane
contig_11628	glycerophosphodiester phosphodiesterase gde1-like	1857	20	0	0.832	5	F:magnesium ion binding; P:glycerophospholipid catabolic process; F:glycerophosphodiester phosphodiesterase activity; C:plastid; P:cellular phosphate ion homeostasis
contig_11629	cellulose synthase-like protein e6	289	20	6.5e-42	0.826	4	C:integral component of membrane; F:cellulose synthase (UDP-forming) activity; P:cellulose biosynthetic process; P:cell wall organization
contig_1163	26s proteasome non-atpase regulatory subunit 6 homolog	468	20	6.64e-49	0.936	2	P:proteasome-mediated ubiquitin-dependent protein catabolic process; C:proteasome complex
contig_11630	yth domain-containing protein 1-like isoform x2	1430	20	2.38e-137	0.7525	1	F:RNA binding
contig_11631	galactose oxidase kelch repeat superfamily protein isoform partial	1422	20	1.45e-170	0.754	5	F:ubiquitin-protein transferase activity; P:SCF-dependent proteasomal ubiquitin-dependent protein catabolic process; C:SCF ubiquitin ligase complex; F:ligase activity; P:protein ubiquitination
contig_11632	mitochondrial rho gtpase 1	2381	20	0	0.8525	9	C:integral component of mitochondrial outer membrane; F:GTP binding; P:response to abscisic acid; P:small GTPase mediated signal transduction; F:GTPase activity; F:calcium ion binding; P:metabolic process; P:protein transport; P:mitochondrion organization
contig_11633	---NA---	258
contig_11634	cw7 protein isoform 1	1682	20	0	0.8365
contig_11635	---NA---	506
contig_11636	abc transporter g family member 14-like	2288	20	0	0.8935	11	F:ATP binding; F:protein binding; P:transmembrane transport; P:metabolic process; C:integral component of membrane; P:cotyledon vascular tissue pattern formation; P:organic phosphonate transport; P:organophosphate ester transport; F:organic phosphonate transmembrane-transporting ATPase activity; P:stem vascular tissue pattern formation; C:plasma membrane
contig_11637	30s ribosomal protein isoform 1	1269	20	0	0.7705	3	C:trans-Golgi network; C:endosome; C:integral component of membrane
contig_11638	ankyrin repeat and sam domain-containing protein 6	977	20	2.08e-93	0.79	3	P:metabolic process; C:integral component of membrane; F:transferase activity
contig_11639	40s ribosomal protein s23	479	20	9.33e-89	0.97	3	F:structural constituent of ribosome; C:cytosolic small ribosomal subunit; P:translation
contig_1164	26s proteasome non-atpase regulatory subunit 6 homolog	546	20	3.18e-76	0.909	2	P:proteasome-mediated ubiquitin-dependent protein catabolic process; C:proteasome complex
contig_11640	40s ribosomal protein s23	658	20	6.17e-97	0.9835	3	F:structural constituent of ribosome; C:cytosolic small ribosomal subunit; P:translation
contig_11641	peptidyl-prolyl cis-trans isomerase h	979	20	4.13e-102	0.8235	4	F:peptidyl-prolyl cis-trans isomerase activity; C:integral component of membrane; P:protein peptidyl-prolyl isomerization; P:protein folding
contig_11642	remorin family protein	618	20	4.77e-13	0.958
contig_11643	cytochrome p450 82a3-like	1655	20	0	0.794	6	F:iron ion binding; F:oxidoreductase activity, acting on paired donors, with incorporation or reduction of molecular oxygen; C:integral component of membrane; P:oxidation-reduction process; F:monooxygenase activity; F:heme binding
contig_11644	low quality protein: uncharacterized loc101216716	2934	20	0	0.805	6	F:protein disulfide oxidoreductase activity; F:electron carrier activity; P:cell redox homeostasis; P:oxidation-reduction process; C:intracellular; P:intracellular signal transduction
contig_11645	low quality protein: kh domain-containing protein at1g09660 at1g09670-like	1347	20	1.87e-173	0.891	1	F:RNA binding
contig_11646	---NA---	256
contig_11647	cytochrome c1- heme mitochondrial isoform x2	599	20	6.46e-99	0.8925	5	F:electron carrier activity; P:riboflavin biosynthetic process; C:integral component of membrane; C:riboflavin synthase complex; F:heme binding
contig_11648	cytochrome c1- heme mitochondrial-like	553	20	8.01e-80	0.8595	5	F:electron carrier activity; P:riboflavin biosynthetic process; C:integral component of membrane; C:riboflavin synthase complex; F:heme binding
contig_11649	cold regulated gene isoform 1	1645	20	2.1e-64	0.568
contig_1165	hypothetical protein MANES_01G247900	661	5	3.58e-06	0.824
contig_11650	duf3511 domain protein	690	20	2.86e-44	0.735
contig_11651	ankyrin repeat domain-containing protein 50 isoform 2	816	20	1.71e-41	0.728	1	C:membrane
contig_11652	serine threonine	237	20	2.45e-17	0.6205	3	F:binding; F:kinase activity; P:cellular process
contig_11653	nipa-like protein 2	1281	20	3.73e-171	0.8875	4	P:magnesium ion transport; C:integral component of membrane; F:magnesium ion transmembrane transporter activity; P:magnesium ion transmembrane transport
contig_11654	bark storage protein a	1336	20	2.53e-176	0.7815	7	F:catalytic activity; C:membrane; P:nucleoside metabolic process; P:response to wounding; C:extracellular region; C:plant-type cell wall; F:nutrient reservoir activity
contig_11655	---NA---	482
contig_11656	core-2 i-branching beta- -n-acetylglucosaminyltransferase family protein	1836	20	8.02e-171	0.8335	4	F:acetylglucosaminyltransferase activity; P:metabolic process; C:integral component of membrane; C:extracellular region
contig_11657	zinc finger family protein	876	20	4.73e-31	0.827	10	F:nucleic acid binding; F:zinc ion binding; F:ubiquitin conjugating enzyme binding; F:ubiquitin protein ligase activity; C:ubiquitin ligase complex; C:cytoplasm; P:protein polyubiquitination; P:DNA integration; P:positive regulation of proteasomal ubiquitin-dependent protein catabolic process; P:protein ubiquitination involved in ubiquitin-dependent protein catabolic process
contig_11658	vesicle-associated protein 4-1-like	1187	20	1.04e-113	0.8295	2	C:endoplasmic reticulum membrane; C:plasma membrane
contig_11659	PREDICTED: uncharacterized protein LOC105632860	874	1	6.86e-05	0.5
contig_1166	60 kDa jasmonate-induced -like	353	5	6.53e-08	0.644
contig_11660	anaphase-promoting complex subunit 10	1181	20	5.98e-124	0.945	12	P:cell proliferation; P:cell division; P:regulation of mitotic metaphase/anaphase transition; P:protein K11-linked ubiquitination; C:nuclear body; F:protein binding; P:phloem or xylem histogenesis; C:anaphase-promoting complex; P:negative regulation of cyclin-dependent protein serine/threonine kinase by cyclin degradation; P:anaphase-promoting complex-dependent catabolic process; P:mitotic nuclea…
contig_11661	ankyrin repeat and socs box protein 9	1304	20	2.75e-134	0.808	1	F:metal ion binding
contig_11662	hydroquinone glucosyltransferase-like	1701	20	0	0.8055	6	P:flavonoid glucuronidation; F:quercetin 3-O-glucosyltransferase activity; C:intracellular membrane-bounded organelle; F:quercetin 7-O-glucosyltransferase activity; F:hydroquinone glucosyltransferase activity; P:flavonoid biosynthetic process
contig_11663	j domain-containing protein	2801	20	0	0.5965	1	P:cellular process
contig_11664	histone-lysine n-methyltransferase ashr1-like	1805	20	0	0.8515
contig_11665	regulator of vps4 activity in the mvb pathway	1953	20	8.53e-146	0.692	2	P:response to oxidative stress; P:protein transport
contig_11666	guanine nucleotide-binding protein subunit beta-like protein	1458	20	0	0.9425
contig_11667	---NA---	224
contig_11668	low quality protein: sacsin	1770	20	0	0.823	2	F:zinc ion binding; C:plasmodesma
contig_11669	disease resistance protein rga4	1055	20	2.92e-88	0.742	2	P:metabolic process; F:hydrolase activity
contig_11670	hydroxyacyl-thioester dehydratase type mitochondrial	969	20	2.44e-78	0.8345
contig_11671	nadh dehydrogenase subunit f	557	20	1.86e-114	0.8775	5	C:chloroplast; F:quinone binding; C:integral component of membrane; F:NADH dehydrogenase (ubiquinone) activity; P:ATP synthesis coupled electron transport
contig_11672	ac009324_4 retrotransposon proteins	219	20	2e-14	0.676	4	F:nucleic acid binding; F:zinc ion binding; P:DNA integration; C:plastid
contig_11673	reverse transcriptase like protein	235	20	7.39e-14	0.6035	2	F:nucleic acid binding; F:zinc ion binding
contig_11674	stress response protein nst1-like	1801	20	8.95e-12	0.6495	2	C:membrane; C:integral component of membrane
contig_11675	---NA---	270
contig_11676	---NA---	329
contig_11677	tbc1 domain family member 13	567	20	1.69e-42	0.882	7	P:regulation of vesicle fusion; P:activation of GTPase activity; F:GTPase activator activity; C:endomembrane system; P:intracellular protein transport; F:Rab GTPase binding; C:intracellular
contig_11678	wnk kinase	444	20	1.89e-62	0.645	4	F:ATP binding; C:integral component of membrane; F:protein kinase activity; P:protein phosphorylation
contig_11679	heat shock 70 kda protein 16-like	2743	20	0	0.8325	3	F:ATP binding; F:2-alkenal reductase [NAD(P)] activity; P:oxidation-reduction process
contig_1168	---NA---	777
contig_11680	sh2 domain protein isoform 1	2384	20	0	0.7565	1	P:regulation of cellular process
contig_11681	nac domain-containing protein 78	713	1	0.000546	0.72	6	F:DNA binding; C:nucleus; P:transcription, DNA-templated; C:membrane; C:integral component of membrane; P:regulation of transcription, DNA-templated
contig_11682	---NA---	687
contig_11683	---NA---	288
contig_11684	lysine ketoglutarate reductase trans-splicing protein	1063	20	0	0.921	1	C:integral component of membrane
contig_11685	e3 ubiquitin-protein ligase bre1-like 1-like	3758	20	0	0.818	15	P:seed dormancy process; F:zinc ion binding; F:protein homodimerization activity; P:histone monoubiquitination; P:leaf morphogenesis; P:defense response to fungus, incompatible interaction; P:cell division; C:nucleus; F:ubiquitin-protein transferase activity; C:mitochondrion; P:vegetative to reproductive phase transition of meristem; F:ligase activity; P:regulation of G2/M transition of mitotic c…
contig_11686	---NA---	712
contig_11687	protein brevis radix	342	20	1.11e-40	0.8605	8	C:nucleus; F:identical protein binding; P:response to abscisic acid; F:water channel activity; P:cytokinin-activated signaling pathway; C:plasma membrane; P:auxin-activated signaling pathway; P:lateral root development
contig_11688	serine threonine-protein kinase pbs1-like	1101	20	4.55e-116	0.9615	4	F:ATP binding; P:peptidyl-tyrosine phosphorylation; F:non-membrane spanning protein tyrosine kinase activity; F:protein serine/threonine kinase activity
contig_11689	chloroplast ferredoxin i	424	20	3.14e-71	0.8965	5	C:chloroplast; F:metal ion binding; F:electron carrier activity; P:electron transport chain; F:2 iron, 2 sulfur cluster binding
contig_1169	ring u-box superfamily protein	1142	20	8.45e-128	0.797	2	F:zinc ion binding; C:integral component of membrane
contig_11690	pentatricopeptide repeat superfamily isoform 1	296	20	1.3e-32	0.7445
contig_11691	60s ribosomal protein l8	529	20	1.14e-103	0.9335	4	F:RNA binding; F:structural constituent of ribosome; C:large ribosomal subunit; P:translation
contig_11692	---NA---	223
contig_11693	---NA---	261
contig_11695	mediator of rna polymerase ii transcription subunit 8	611	20	2.36e-30	0.8675
contig_11696	transcription initiation factor iib	1018	20	1.13e-73	0.9665	7	C:nucleus; F:translation initiation factor activity; F:zinc ion binding; P:regulation of transcription, DNA-templated; P:DNA-templated transcription, initiation; F:TBP-class protein binding; P:translational initiation
contig_11697	myb family transcription factor family protein	2287	20	0	0.643	4	F:DNA binding; P:telomeric loop formation; F:double-stranded telomeric DNA binding; C:nuclear chromosome, telomeric region
contig_11698	---NA---	269
contig_11699	---NA---	527
contig_117	hypothetical protein PRUPE_ppa013953mg	1682	20	3.85e-47	0.9195	1	C:integral component of membrane
contig_1170	e3 ubiquitin-protein ligase rnf170-like	1153	20	9.8e-87	0.8605	7	C:nucleus; F:zinc ion binding; C:mitochondrion; C:integral component of membrane; C:endoplasmic reticulum; C:vacuolar membrane; C:plasma membrane
contig_11700	---NA---	287
contig_11701	wall-associated isoform 2	1243	20	0	0.8415	8	F:ATP binding; P:peptidyl-tyrosine phosphorylation; F:non-membrane spanning protein tyrosine kinase activity; C:integral component of membrane; P:cell surface receptor signaling pathway; F:protein serine/threonine kinase activity; C:plasma membrane; F:polysaccharide binding
contig_11702	---NA---	433
contig_11703	serine threonine-protein kinase endoribonuclease ire1a-like	1327	20	0	0.872	7	F:ATP binding; P:RNA phosphodiester bond hydrolysis; C:integral component of membrane; F:ribonuclease activity; F:protein kinase activity; P:mRNA processing; P:protein phosphorylation
contig_11704	ferredoxin-thioredoxin reductase catalytic chloroplastic-like	859	20	1.83e-46	0.8445	7	C:chloroplast stroma; F:metal ion binding; F:electron carrier activity; C:chloroplast envelope; F:ferredoxin:thioredoxin reductase activity; P:oxidation-reduction process; F:4 iron, 4 sulfur cluster binding
contig_11705	protoporphyrinogen mitochondrial-like	1903	20	0	0.861	7	P:chlorophyll biosynthetic process; C:chloroplast inner membrane; P:embryo development ending in seed dormancy; F:oxygen-dependent protoporphyrinogen oxidase activity; P:oxidation-reduction process; P:protoporphyrinogen IX biosynthetic process; C:mitochondrial inner membrane
contig_11706	kinesin-like protein nack1 isoform x1	2673	20	0	0.708	5	F:nucleotide binding; F:ATPase activity; F:microtubule motor activity; C:kinesin complex; P:microtubule-based movement
contig_11707	probable polygalacturonase-like	1885	20	0	0.8835	5	P:carbohydrate metabolic process; F:lyase activity; F:polygalacturonase activity; P:cell wall organization; C:extracellular region
contig_11709	polynucleotidyl transferase isoform 2	1023	20	3.82e-86	0.856	3	F:nucleic acid binding; P:rRNA processing; F:transferase activity
contig_1171	signal recognition particle-related srp-related isoform 1	2161	20	0	0.921	7	F:endoplasmic reticulum signal peptide binding; P:SRP-dependent cotranslational protein targeting to membrane; C:cytosol; F:7S RNA binding; C:endoplasmic reticulum; F:signal recognition particle binding; C:signal recognition particle, endoplasmic reticulum targeting
contig_11710	cytochrome p450 71a1-like	960	20	2.96e-124	0.899	6	F:iron ion binding; P:secondary metabolite biosynthetic process; C:integral component of membrane; F:oxidoreductase activity, acting on paired donors, with incorporation or reduction of molecular oxygen, NAD(P)H as one donor, and incorporation of one atom of oxygen; P:oxidation-reduction process; F:heme binding
contig_11711	cytochrome p450 71a1-like	886	20	7.06e-107	0.872	6	F:iron ion binding; P:secondary metabolite biosynthetic process; C:integral component of membrane; F:oxidoreductase activity, acting on paired donors, with incorporation or reduction of molecular oxygen, NAD(P)H as one donor, and incorporation of one atom of oxygen; P:oxidation-reduction process; F:heme binding
contig_11712	calmodulin binding	1254	20	0	0.838
contig_11713	30s ribosomal protein s6 chloroplastic-like	734	20	1.06e-80	0.898	7	F:structural constituent of ribosome; F:translation elongation factor activity; P:ribosome biogenesis; C:ribosome; F:small ribosomal subunit rRNA binding; P:translational elongation; C:chloroplast thylakoid membrane
contig_11714	homeodomain-like transcriptional isoform 1	970	20	2.36e-85	0.6835	5	F:DNA binding; C:nucleus; P:transcription, DNA-templated; P:regulation of transcription, DNA-templated; P:vegetative to reproductive phase transition of meristem
contig_11715	gtpase-activating protein gyp7-like isoform x1	1889	20	0	0.8325	8	P:regulation of vesicle fusion; P:activation of GTPase activity; F:GTPase activator activity; C:integral component of membrane; C:endomembrane system; P:intracellular protein transport; F:Rab GTPase binding; C:intracellular
contig_11716	nudix hydrolase 10-like isoform x1	1341	20	1.09e-138	0.7935	2	P:metabolic process; F:hydrolase activity
contig_11717	---NA---	630
contig_11718	ubiquitin-like partial	346	20	5.78e-75	1	4	C:nucleus; C:cytoplasm; P:cellular protein modification process; P:ubiquitin-dependent protein catabolic process
contig_11719	zinc finger mym-type protein 1-like	366	20	4.51e-44	0.7625	6	F:DNA binding; C:cytoplasm; C:membrane; C:nucleoplasm; F:RNA polymerase II transcription factor activity, sequence-specific DNA binding; P:regulation of transcription from RNA polymerase II promoter
contig_1172	Uncharacterized protein TCM_037897	965	13	1.14e-18	0.6923
contig_11720	glycerol-3-phosphate dehydrogenase	2286	20	0	0.9285	7	P:carbohydrate metabolic process; C:glycerol-3-phosphate dehydrogenase complex; F:NAD binding; P:glycerol-3-phosphate catabolic process; C:cytosol; P:oxidation-reduction process; F:glycerol-3-phosphate dehydrogenase [NAD+] activity
contig_11721	---NA---	205
contig_11722	atp phosphoribosyltransferase chloroplastic-like	1337	20	0	0.917	4	C:chloroplast stroma; F:magnesium ion binding; F:ATP phosphoribosyltransferase activity; P:histidine biosynthetic process
contig_11723	group ii intron-encoded protein ltra	2306	20	6.08e-09	0.556	7	F:nucleotidyltransferase activity; F:RNA-directed DNA polymerase activity; C:mitochondrion; P:RNA-dependent DNA biosynthetic process; P:mRNA processing; F:transferase activity; F:hydrolase activity
contig_11724	uncharacterized loc101216928	1219	20	4.85e-61	0.603
contig_11725	u3 small nucleolar rna-associated protein 10 and nuc211 domain-containing isoform 2	684	20	2.1e-92	0.75	6	C:small-subunit processome; P:maturation of SSU-rRNA from tricistronic rRNA transcript (SSU-rRNA, 5.8S rRNA, LSU-rRNA); F:snoRNA binding; C:t-UTP complex; C:90S preribosome; P:positive regulation of transcription from RNA polymerase I promoter
contig_11726	---NA---	1027
contig_11727	hypothetical protein PRUPE_ppa013312mg	822	20	2.1e-52	0.8895	2	P:biological_process; F:molecular_function
contig_11728	ribonuclease h protein at1g65750-like	1268	20	3.18e-45	0.4365	1	F:nucleic acid binding
contig_11729	auxilin-related protein 2 isoform x1	2103	20	6.33e-163	0.654
contig_1173	uncharacterized loc101213497	1109	20	1.79e-64	0.7935	2	C:chloroplast; C:integral component of membrane
contig_11730	importin subunit alpha-1-like	2286	20	0	0.919	6	P:NLS-bearing protein import into nucleus; C:cytosol; F:protein transporter activity; F:nuclear localization sequence binding; C:nuclear pore; C:nucleoplasm
contig_11731	pyruvate cytosolic isozyme-like	2404	20	0	0.9445	5	F:magnesium ion binding; F:pyruvate kinase activity; F:potassium ion binding; P:glycolytic process; F:kinase activity
contig_11732	uncharacterized loc101208094	5088	20	0	0.63
contig_11733	triacylglycerol lipase 2-like	656	20	3.56e-61	0.841	3	P:lipid catabolic process; C:integral component of membrane; F:triglyceride lipase activity
contig_11734	---NA---	201
contig_11735	3 -5	1783	20	0	0.7685	6	F:nucleotide binding; F:nucleic acid binding; F:3'-5' exonuclease activity; P:nucleic acid phosphodiester bond hydrolysis; C:integral component of membrane; C:intracellular
contig_11736	hypothetical protein PRUPE_ppa018549mg	1592	20	7.67e-45	0.548
contig_11737	---NA---	321
contig_11738	11-beta-hydroxysteroid dehydrogenase 1b-like	562	20	1.61e-81	0.814	5	C:chloroplast; F:oxidoreductase activity; C:integral component of membrane; P:oxidation-reduction process; P:steroid biosynthetic process
contig_11739	phosphatidylinositol 4-kinase gamma 3-like	2481	20	0	0.8025	4	C:peroxisome; P:phosphorylation; F:phosphotransferase activity, alcohol group as acceptor; F:kinase activity
contig_1174	cytosolic class i small heat shock protein partial	1222	20	1.2e-51	0.8195	3	C:nucleus; P:response to heat; C:cytoplasm
contig_11740	chaperone protein chloroplastic-like	3291	20	0	0.925	5	C:chloroplast stroma; F:ATP binding; P:response to heat; P:protein processing; P:chloroplast organization
contig_11741	---NA---	475
contig_11742	dna (cytosine-5)-methyltransferase drm2-like	2323	20	0	0.812	2	P:DNA methylation; F:methyltransferase activity
contig_11743	---NA---	202
contig_11744	serine arginine repetitive matrix protein 1	1031	15	9.43e-09	0.5687	3	C:membrane; C:integral component of membrane; P:mRNA processing
contig_11745	g-type lectin s-receptor-like serine threonine-protein kinase at4g27290	406	20	4.34e-48	0.767	12	F:ATP binding; P:MAPK cascade; P:peptidyl-tyrosine phosphorylation; P:activation of MAPKK activity; C:plasmodesma; P:recognition of pollen; F:transmembrane receptor protein tyrosine kinase activity; C:integral component of membrane; F:MAP kinase kinase kinase activity; P:defense response to bacterium; C:intracellular; C:plasma membrane
contig_11746	electron transfer flavoprotein-ubiquinone mitochondrial-like	1978	20	0	0.88	4	C:mitochondrion; P:leucine catabolic process; F:electron-transferring-flavoprotein dehydrogenase activity; P:oxidation-reduction process
contig_11747	tyrosine-sulfated glycopeptide receptor 1-like	2078	20	0	0.8465	6	F:ATP binding; F:2-alkenal reductase [NAD(P)] activity; C:integral component of membrane; P:oxidation-reduction process; F:protein serine/threonine kinase activity; P:protein phosphorylation
contig_11748	---NA---	427
contig_11749	5 -3 exoribonuclease 3-like isoform x2	1738	20	2.85e-131	0.693	3	P:nucleic acid phosphodiester bond hydrolysis; F:exonuclease activity; F:binding
contig_1175	probable polygalacturonase	2001	20	0	0.911	6	P:carbohydrate metabolic process; C:integral component of membrane; F:lyase activity; F:polygalacturonase activity; P:cell wall organization; C:extracellular region
contig_11750	potassium transporter 2	721	20	6.5e-41	0.9465	7	C:nucleus; F:DNA binding; F:zinc ion binding; F:potassium ion transmembrane transporter activity; P:potassium ion transmembrane transport; P:positive regulation of transcription, DNA-templated; C:integral component of membrane
contig_11751	udp-glycosyltransferase 73c1-like	1398	20	0	0.746	5	P:flavonoid glucuronidation; F:quercetin 3-O-glucosyltransferase activity; C:intracellular membrane-bounded organelle; F:quercetin 7-O-glucosyltransferase activity; P:flavonoid biosynthetic process
contig_11752	l-type lectin-domain containing receptor kinase -like	2640	20	0	0.8605	6	F:ATP binding; P:peptidyl-tyrosine phosphorylation; F:non-membrane spanning protein tyrosine kinase activity; C:integral component of membrane; F:protein serine/threonine kinase activity; F:carbohydrate binding
contig_11753	---NA---	285
contig_11754	glutathione transferase family protein	284	20	5.56e-38	0.8705	6	P:toxin catabolic process; C:cytoplasm; P:glutathione metabolic process; F:glutathione transferase activity; F:lactoylglutathione lyase activity; P:auxin-activated signaling pathway
contig_11755	trna pseudouridine synthase b	1115	20	4.45e-151	0.9145	6	C:nucleus; C:chloroplast inner membrane; F:protein binding; C:integral component of membrane; F:protein transporter activity; P:protein import into chloroplast stroma
contig_11756	disease resistance protein at1g50180	500	20	3.47e-43	0.672	1	F:nucleotide binding
contig_11757	ubx domain-containing protein isoform 3	1765	20	0	0.8265
contig_11758	uncharacterized crm domain-containing protein chloroplastic-like	600	20	2.21e-98	0.825	2	F:RNA binding; F:calcium ion binding
contig_11759	snw ski-interacting	2123	20	0	0.9095	6	P:positive regulation of transcription, DNA-templated; C:spliceosomal complex; P:vegetative to reproductive phase transition of meristem; C:nucleolus; P:regulation of circadian rhythm; P:mRNA splicing, via spliceosome
contig_1176	50s ribosomal protein l36	913	20	1.12e-45	0.8125	4	F:structural constituent of ribosome; P:ribosome biogenesis; C:ribosome; P:translation
contig_11760	thioredoxin m- chloroplastic-like	761	20	6.54e-67	0.9525	10	C:chloroplast; F:protein disulfide isomerase activity; F:protein disulfide oxidoreductase activity; P:glycerol ether metabolic process; F:oxidoreductase activity, acting on a sulfur group of donors, disulfide as acceptor; P:cellular response to oxidative stress; P:cell redox homeostasis; P:oxidation-reduction process; P:protein folding; P:sulfate assimilation
contig_11761	---NA---	383
contig_11762	suppressor protein srp40-like	1031	20	4.38e-98	0.695
contig_11763	conserved hypothetical protein	818	20	1.43e-30	0.714
contig_11764	xylulose kinase-like	1987	20	0	0.9085	4	P:xylulose metabolic process; F:xylulokinase activity; C:cytosol; P:carbohydrate phosphorylation
contig_11765	probable disease resistance protein at5g66900	285	20	1.05e-24	0.7045	3	F:adenyl ribonucleotide binding; F:purine ribonucleoside binding; F:anion binding
contig_11766	---NA---	278
contig_11767	btb poz domain-containing protein at3g05675-like isoform x1	1627	20	0	0.872
contig_11768	spermidine hydroxycinnamoyl transferase-like	1233	20	4.13e-128	0.6625	1	F:N-acyltransferase activity
contig_11769	---NA---	628
contig_1177	mediator of rna polymerase ii transcription subunit 16-like	355	15	2.09e-09	0.5613
contig_11770	probable wrky transcription factor 75	746	20	2.14e-75	0.708	6	P:root development; F:transcription factor activity, sequence-specific DNA binding; F:transcription regulatory region DNA binding; P:regulation of transcription, DNA-templated; F:sequence-specific DNA binding; P:cellular process
contig_11771	type 2a protein phosphatase-3	666	20	6.14e-112	0.99	2	F:phosphoprotein phosphatase activity; P:protein dephosphorylation
contig_11772	s-locus-specific glycoprotein s13	456	20	6.86e-45	0.673	4	F:nucleotide binding; C:membrane; F:protein kinase activity; P:protein phosphorylation
contig_11773	udp-glycosyltransferase 85a1	1070	20	5.73e-120	0.813	5	P:flavonoid glucuronidation; F:quercetin 3-O-glucosyltransferase activity; C:intracellular membrane-bounded organelle; F:quercetin 7-O-glucosyltransferase activity; P:flavonoid biosynthetic process
contig_11774	diphthamide biosynthesis protein 2-like	1854	20	0	0.804	2	P:peptidyl-diphthamide biosynthetic process from peptidyl-histidine; C:integral component of membrane
contig_11775	fatty acid amide hydrolase	779	20	1.59e-65	0.7875	4	P:metabolic process; C:integral component of membrane; F:carbon-nitrogen ligase activity, with glutamine as amido-N-donor; F:hydrolase activity
contig_11776	probable not transcription complex subunit vip2 isoform x1	2211	20	0	0.93	6	C:nucleus; C:cytoplasmic mRNA processing body; P:regulation of transcription, DNA-templated; C:CCR4-NOT core complex; P:negative regulation of translation; P:nuclear-transcribed mRNA catabolic process, deadenylation-dependent decay
contig_11777	tubulin-folding cofactor d-like	1544	20	0	0.84	10	C:plasmodesma; P:tubulin complex assembly; P:embryo development ending in seed dormancy; F:beta-tubulin binding; F:GTPase activator activity; C:cytosol; P:post-chaperonin tubulin folding pathway; P:microtubule cytoskeleton organization; P:positive regulation of GTPase activity; C:microtubule
contig_11778	elongation factor mitochondrial-like	1790	20	0	0.967	10	F:GTP binding; F:ATP binding; F:zinc ion binding; F:nucleotidyltransferase activity; F:translation elongation factor activity; F:GTPase activity; C:cell wall; C:mitochondrion; P:translational elongation; F:cobalt ion binding
contig_11779	---NA---	316
contig_1178	equilibrative nucleotide transporter 3-like	1627	20	0	0.9055	3	F:nucleoside transmembrane transporter activity; C:integral component of membrane; P:nucleoside transmembrane transport
contig_11780	myb domain protein	1554	20	7e-158	0.7125	1	F:DNA binding
contig_11781	exocyst complex component sec15b isoform 1	2192	20	0	0.918	2	P:vesicle docking involved in exocytosis; C:exocyst
contig_11782	s-formylglutathione hydrolase	264	20	3.84e-16	0.9455	4	F:S-formylglutathione hydrolase activity; P:formaldehyde catabolic process; C:apoplast; F:carboxylic ester hydrolase activity
contig_11783	s-formylglutathione hydrolase	399	20	8.33e-32	0.9495	4	F:S-formylglutathione hydrolase activity; P:formaldehyde catabolic process; C:apoplast; F:carboxylic ester hydrolase activity
contig_11785	class i chitinase	439	20	8.6e-83	0.8655	8	F:chitinase activity; P:cell wall macromolecule catabolic process; F:chitin binding; P:polysaccharide catabolic process; P:chitin catabolic process; P:killing of cells of other organism; C:extracellular region; P:defense response to fungus
contig_11786	---NA---	540
contig_11787	ubiquitin-related modifier 1 homolog 2	675	20	1.14e-43	0.919	4	C:cytosol; P:tRNA wobble uridine modification; P:protein urmylation; P:tRNA thio-modification
contig_11788	glucose-repressible protein	494	20	4.25e-23	0.81	2	C:cellular_component; F:molecular_function
contig_11789	hypothetical protein VITISV_021068	458	20	1.38e-46	0.747
contig_1179	atp synthase subunit mitochondrial	1287	20	4.99e-90	0.95	4	C:mitochondrial proton-transporting ATP synthase complex, coupling factor F(o); F:hydrogen ion transmembrane transporter activity; P:ATP synthesis coupled proton transport; F:hydrolase activity
contig_11790	atp-binding cassette	2354	20	0	0.8495	10	F:ATP binding; P:transmembrane transport; P:lead ion transport; P:metabolic process; C:integral component of membrane; P:organic phosphonate transport; P:abscisic acid transport; P:organophosphate ester transport; F:organic phosphonate transmembrane-transporting ATPase activity; C:plasma membrane
contig_11791	protein transport protein sec23-like	2510	20	0	0.927	4	F:zinc ion binding; P:ER to Golgi vesicle-mediated transport; P:intracellular protein transport; C:COPII vesicle coat
contig_11792	alpha-n-acetylglucosaminidase family naglu family isoform 1	1187	20	1.37e-121	0.8895	1	C:vacuole
contig_11793	---NA---	241
contig_11794	soyasapogenol b glucuronide galactosyltransferase-like	2406	20	0	0.7425	5	P:flavonoid glucuronidation; F:quercetin 3-O-glucosyltransferase activity; C:intracellular membrane-bounded organelle; F:quercetin 7-O-glucosyltransferase activity; P:flavonoid biosynthetic process
contig_11795	Epoxide hydrolase 2	375	2	0.000204	0.81	5	C:cell; F:catalytic activity; P:metabolic process; P:cell redox homeostasis; F:hydrolase activity
contig_11796	uncharacterized membrane protein at1g06890	1020	20	1.62e-115	0.791	1	C:integral component of membrane
contig_11797	btb poz domain-containing protein at2g30600	1261	20	0	0.87
contig_11798	dna repair helicase uvh6-like	544	20	7.98e-85	0.9195	9	C:nucleus; F:DNA binding; F:ATP binding; P:response to heat; P:DNA duplex unwinding; C:integral component of membrane; P:nucleotide-excision repair; P:response to UV; F:ATP-dependent DNA helicase activity
contig_11799	beta-adaptin-like protein c-like	5449	20	0	0.9395	4	P:vesicle-mediated transport; C:clathrin adaptor complex; F:protein transporter activity; P:intracellular protein transport
contig_118	---NA---	262
contig_1180	g-type lectin s-receptor-like serine threonine-protein kinase at1g34300-like	473	20	1.43e-71	0.9065	7	F:ATP binding; P:recognition of pollen; C:integral component of membrane; F:protein serine/threonine kinase activity; F:carbohydrate binding; P:protein phosphorylation; C:plasma membrane
contig_11800	threonine dehydratase chloroplastic-like	1475	20	0	0.932	6	P:isoleucine biosynthetic process; C:chloroplast; F:pyridoxal phosphate binding; C:integral component of membrane; F:L-threonine ammonia-lyase activity; P:threonine metabolic process
contig_11801	upf0496 protein at4g34320-like	1560	20	2.48e-130	0.727	1	C:membrane
contig_11802	upf0496 protein at4g34320-like	1186	20	8.92e-77	0.701	1	C:membrane
contig_11803	brca1-associated	1858	20	0	0.844	8	F:nucleotide binding; F:ubiquitin-protein transferase activity; F:zinc ion binding; C:ubiquitin ligase complex; F:ubiquitin binding; F:protein heterodimerization activity; P:regulation of seed germination; P:protein ubiquitination
contig_11804	transmembrane amino acid transporter family protein	398	20	8.01e-58	0.676	4	P:response to karrikin; F:amino acid transmembrane transporter activity; C:plasma membrane; P:amino acid import
contig_11805	trf-like isoform 1	2458	20	6.31e-112	0.6305	1	F:DNA binding
contig_11806	---NA---	584
contig_11807	glutathione s-transferase u17-like	1138	20	1.51e-108	0.7995	4	P:toxin catabolic process; C:cytoplasm; P:glutathione metabolic process; F:glutathione transferase activity
contig_11808	mitochondrial transcription termination factor family protein	1296	20	2.77e-81	0.695	1	C:membrane
contig_11809	cyclin- isoform 3	2754	20	1.9e-164	0.6695
contig_1181	receptor-like protein kinase isoform 1	2697	20	0	0.7875	7	F:ATP binding; F:2-alkenal reductase [NAD(P)] activity; C:integral component of membrane; P:oxidation-reduction process; F:cyclin-dependent protein serine/threonine kinase activity; P:regulation of cell cycle; P:protein phosphorylation
contig_11810	---NA---	201
contig_11811	---NA---	204
contig_11812	---NA---	315
contig_11813	---NA---	284
contig_11814	---NA---	403
contig_11815	---NA---	1589
contig_11816	---NA---	261
contig_11817	protein trm32	3255	20	0	0.554
contig_11818	pyruvate phosphate pep pyruvate binding domain isoform 1	2480	20	0	0.8225	10	C:chloroplast stroma; F:ATP binding; F:alpha-glucan, water dikinase activity; F:metal ion binding; C:mitochondrion; C:chloroplast envelope; P:cold acclimation; P:starch catabolic process; F:protein histidine kinase activity; P:peptidyl-histidine phosphorylation
contig_11819	mnd1-interacting protein 1-like	1631	20	0	0.8365	5	F:ubiquitin-protein transferase activity; F:zinc ion binding; C:cytoplasm; P:regulation of signal transduction; P:protein ubiquitination
contig_1182	g-type lectin s-receptor-like serine threonine-protein kinase at1g34300-like	237	20	3.07e-39	0.8655	7	F:ATP binding; P:recognition of pollen; C:integral component of membrane; F:protein serine/threonine kinase activity; F:carbohydrate binding; P:protein phosphorylation; C:plasma membrane
contig_11820	zinc finger mynd domain-containing protein 15-like	1012	20	1.57e-104	0.883	1	F:metal ion binding
contig_11821	calcineurin B 4	310	2	0.000818	0.88
contig_11822	scarecrow-like protein 14	201	20	7.33e-31	0.8785	5	C:nucleus; F:transcription factor activity, sequence-specific DNA binding; P:transcription, DNA-templated; P:regulation of transcription, DNA-templated; F:sequence-specific DNA binding
contig_11823	kinase superfamily protein isoform 2	2679	20	0	0.754	2	F:protein kinase activity; P:protein phosphorylation
contig_11824	mucin-related protein	1264	20	1.2e-93	0.9035
contig_11825	ring u-box superfamily protein isoform 1	1700	20	3.38e-130	0.7995	5	F:zinc ion binding; F:ubiquitin protein ligase activity; P:proteasome-mediated ubiquitin-dependent protein catabolic process; P:protein polyubiquitination; P:protein ubiquitination involved in ubiquitin-dependent protein catabolic process
contig_11826	nadh dehydrogenase	251	20	8.71e-49	0.9525	6	C:mitochondrial respiratory chain complex I; C:chloroplast; P:embryo development ending in seed dormancy; C:integral component of membrane; P:photorespiration; P:oxidation-reduction process
contig_11827	f-box family protein	549	12	1.76e-10	0.5242	3	P:biological_process; C:nucleus; F:molecular_function
contig_11828	pentatricopeptide repeat-containing protein mitochondrial-like	2140	20	0	0.834
contig_11829	mrna cap guanine-n7 methyltransferase 2	479	20	1.49e-71	0.8525	5	P:RNA (guanine-N7)-methylation; C:nucleus; C:mRNA cap binding complex; P:7-methylguanosine mRNA capping; F:mRNA (guanine-N7-)-methyltransferase activity
contig_1183	u2 small nuclear ribonucleoprotein a	1558	20	4.11e-130	0.8855	7	C:chloroplast; C:intracellular ribonucleoprotein complex; C:Cajal body; C:cytosol; C:viral nucleocapsid; C:nucleolus; P:mRNA splicing, via spliceosome
contig_11830	calcineurin b-like protein 4	858	20	9.99e-108	0.948	7	F:phosphoprotein phosphatase activity; P:detection of calcium ion; P:cellular potassium ion homeostasis; P:hypotonic salinity response; C:cytoplasm; F:calcium ion binding; P:protein dephosphorylation
contig_11831	binding to tomv rna 1l (long form) isoform 1	1450	20	2.24e-153	0.9065	5	P:regulation by virus of viral protein levels in host cell; F:single-stranded RNA binding; P:metabolic process; P:response to cytokinin; F:hydrolase activity
contig_11832	f-box protein skip27-like	518	20	2.92e-25	0.742
contig_11833	atpase wrnip1-like	1419	20	0	0.8465	4	C:nucleus; F:DNA binding; F:ATP binding; P:DNA replication
contig_11834	auxin-induced protein 5ng4	548	20	8.17e-33	0.7535	4	P:transmembrane transport; F:transmembrane transporter activity; C:integral component of membrane; C:plasma membrane
contig_11835	isoform 5	2136	20	0	0.874	5	C:membrane-bounded vesicle; P:vesicle-mediated transport; C:intracellular membrane-bounded organelle; P:phosphorylation; F:kinase activity
contig_11836	cyclin-dependent kinase c-2-like	1817	20	0	0.8935	9	C:nucleus; F:ATP binding; F:protein binding; F:RNA polymerase II carboxy-terminal domain kinase activity; P:leaf development; C:cytosol; F:cyclin-dependent protein serine/threonine kinase activity; P:protein phosphorylation; P:response to virus
contig_11837	---NA---	299
[truncated: 42,336 more rows]
