# Supplementary material for: De novo transcriptome assembly and analysis of differential gene expression in response to drought in European beech
Source: PLoS One. 2017 Sep 5;12(9):e0184167. doi: 10.1371/journal.pone.0184167 (PMC5584803; doi:10.1371/journal.pone.0184167)
Supplement: S4 File — (XLSX) [file pone.0184167.s004.xlsx]

## Sheet: Sampling day June 28
Regulation in stress group	Contig_ID	log2FoldChange	Description	Length	#Hits	e-Value	sim mean
downregulated	contig_6745	-2.02437	protein p21-like	1061	20	6.32e-124	0.904
downregulated	contig_22170	-1.87531	cf-4 9 disease resistance-like family protein	489	20	4.59e-25	0.626
downregulated	contig_2897	-1.75698	protein yls9-like	1380	20	3.96e-100	0.796
downregulated	contig_11937	-1.5811	probable lrr receptor-like serine threonine-protein kinase at4g36180-like	2065	20	1.13e-150	0.6665
downregulated	contig_21610	-1.52839	probable lrr receptor-like serine threonine-protein kinase at4g08850	220	20	5.39e-16	0.655
downregulated	contig_30862	-1.52221	serine-threonine protein plant-	858	20	1.81e-127	0.8235
downregulated	contig_15872	-1.51845	s-adenosylmethionine decarboxylase proenzyme-like	1617	20	2.81e-167	0.7775
downregulated	contig_2502	-1.49978	chalcone synthase	1610	20	0	0.976
downregulated	contig_1957	-1.47556	udp-glycosyltransferase 74b1-like	458	20	8.99e-45	0.8625
downregulated	contig_23856	-1.45894	disease resistance family protein lrr family	1085	20	2.98e-47	0.624
downregulated	contig_2682	-1.43915	par1 protein	1328	20	1.22e-93	0.814
downregulated	contig_8461	-1.37797	---NA---	579
downregulated	contig_11139	-1.3558	oligopeptide transporter 1-like	2217	20	0	0.8845
downregulated	contig_12459	-1.35261	PREDICTED: uncharacterized protein LOC107828994	709	2	0.000767	0.58
downregulated	contig_2128	-1.3517	receptor-like protein kinase feronia	1898	20	0	0.724
downregulated	contig_3650	-1.32976	protein aspartic protease in guard cell 2-like	446	20	7.9e-39	0.7245
downregulated	contig_21713	-1.31276	receptor-like protein 12	795	20	1.64e-99	0.7495
downregulated	contig_5438	-1.2907	probable receptor-like protein kinase at1g67000	681	20	1.13e-45	0.5505
downregulated	contig_4346	-1.28972	duf309 domain protein	542	20	5.79e-37	0.805
downregulated	contig_26410	-1.27386	lipoxygenase family protein	201	12	1.27e-06	0.7233
downregulated	contig_28109	-1.2462	---NA---	429
downregulated	contig_19793	-1.24	---NA---	232
downregulated	contig_13056	-1.23675	---NA---	259
downregulated	contig_12652	-1.23426	probable protein phosphatase 2c 25	1469	20	2.99e-154	0.7855
downregulated	contig_24770	-1.21595	histone h2ax-like	305	20	1.89e-21	0.9735
downregulated	contig_3139	-1.21497	disease resistance protein rga3-like isoform x1	745	20	2.4e-67	0.695
downregulated	contig_4891	-1.20277	iq motif and sec7 domain-containing protein 3	1613	16	1.38e-30	0.5563
downregulated	contig_27405	-1.19947	pr5-like receptor kinase	425	20	6.05e-10	0.5605
downregulated	contig_14505	-1.19654	serine-threonine protein plant-	2146	20	0	0.7795
downregulated	contig_17849	-1.18558	cysteine-rich rlk	534	20	3.15e-32	0.814
downregulated	contig_5313	-1.1849	probable serine threonine-protein kinase ddb_g0282963-like	1220	20	8.1e-38	0.704
downregulated	contig_3706	-1.17073	g-type lectin s-receptor-like serine threonine-protein kinase rlk1	2215	20	0	0.747
downregulated	contig_3425	-1.16268	tannin-related r2r3 myb transcription partial	1120	20	2.93e-51	0.9665
downregulated	contig_28227	-1.16216	receptor like protein	858	20	2.73e-44	0.644
downregulated	contig_9181	-1.15063	vegetative incompatibility protein het-e-1-like	1790	20	0	0.8585
downregulated	contig_19170	-1.14735	hypothetical protein NitaMp047	2507	20	1.22e-35	0.578
downregulated	contig_27225	-1.12667	---NA---	470
downregulated	contig_25835	-1.12238	probable linoleate 9s-lipoxygenase 5	241	20	7.52e-24	0.907
downregulated	contig_1250	-1.11283	---NA---	981
downregulated	contig_14322	-1.09048	probable linoleate 9s-lipoxygenase 5	1067	20	1.27e-176	0.8885
downregulated	contig_9778	-1.05747	tyrosine transaminase family protein isoform 2	416	20	3.38e-75	0.8775
downregulated	contig_6906	-1.0494	udp-glucose:flavonoid 3-o-glucosyltransferase	1927	20	4.86e-162	0.6825
downregulated	contig_6561	-1.04706	probable peptide nitrate transporter at2g40460-like	2273	20	0	0.8945
downregulated	contig_5573	-1.01197	octicosapeptide phox bem1p family isoform 1	1057	20	9.59e-139	0.74
downregulated	contig_6683	-1.00336	dolichyl-diphosphooligosaccharide--protein glycosyltransferase 48 kda subunit-like	1789	20	0	0.886
upregulated	contig_7267	1.08574	serine threonine-protein kinase sapk2-like	1665	20	0	0.9085
upregulated	contig_9014	1.1102	pathogenesis-related protein sth-2	1039	20	5.98e-86	0.862
upregulated	contig_11756	1.15696	disease resistance protein at1g50180	500	20	3.47e-43	0.672
upregulated	contig_3201	1.16352	g-type lectin s-receptor-like serine threonine-protein kinase rlk1-like	655	20	1.02e-83	0.6945
upregulated	contig_17228	1.17487	---NA---	258
upregulated	contig_19785	1.19478	hypothetical protein PHAVU_010G1074000g, partial	407	1	7.02e-05	0.72
upregulated	contig_29050	1.22652	membrane lipoprotein lipid attachment site-like	1019	20	1.36e-147	0.899
upregulated	contig_12329	1.24304	xh xs domain protein	517	20	1.58e-18	0.918
upregulated	contig_7961	1.26894	---NA---	258
upregulated	contig_23919	1.27006	probable lrr receptor-like serine threonine-protein kinase at4g08850-like	828	20	2.23e-82	0.681
upregulated	contig_25078	1.31365	pentatricopeptide repeat-containing protein mitochondrial-like	261	20	2.95e-47	0.909
upregulated	contig_37307	1.34634	retroelement pol polyprotein	857	20	1.92e-39	0.496
upregulated	contig_10071	1.372	---NA---	707
upregulated	contig_10570	1.46541	l-ascorbate oxidase-like	2070	20	0	0.8155
upregulated	contig_10849	1.49169	bag family molecular chaperone regulator 6	737	20	5.7e-19	0.676
upregulated	contig_43382	1.50399	---NA---	444
upregulated	contig_3653	1.51942	bag family molecular chaperone regulator 6	2426	20	2.21e-88	0.532
upregulated	contig_4927	1.54055	Uncharacterized protein TCM_014589	822	20	1.77e-44	0.683
upregulated	contig_623	1.73964	squamosa promoter-binding protein 1-like	917	20	5.34e-39	0.729
upregulated	contig_18953	1.81323	ankyrin repeat-containing	824	20	8.1e-50	0.5735

## Sheet: Sampling day July 5
Regulation in stress group	Contig_ID	log2FoldChange	Description	Length	#Hits	e-Value	sim mean
downregulated	contig_5814	-2.20402	udp-glycosyltransferase 74b1-like	1616	20	0	0.7795
downregulated	contig_1957	-2.18754	udp-glycosyltransferase 74b1-like	458	20	8.99e-45	0.8625
downregulated	contig_25236	-2.13501	---NA---	456
downregulated	contig_5438	-2.09948	probable receptor-like protein kinase at1g67000	681	20	1.13e-45	0.5505
downregulated	contig_18673	-1.89019	disease resistance family protein lrr family	407	20	8.03e-32	0.742
downregulated	contig_6915	-1.80196	pr5-like receptor kinase	299	20	8.56e-54	0.917
downregulated	contig_21713	-1.76753	receptor-like protein 12	795	20	1.64e-99	0.7495
downregulated	contig_24825	-1.70973	lrr receptor-like serine threonine-protein kinase gso1-like	497	20	2.42e-26	0.7745
downregulated	contig_6728	-1.66791	---NA---	270
downregulated	contig_12673	-1.64322	disease resistance family protein lrr family	934	20	1.95e-94	0.6675
downregulated	contig_10280	-1.64141	atp binding	1509	20	7.06e-180	0.7505
downregulated	contig_19212	-1.6308	disease resistance family protein lrr family	980	20	9.89e-28	0.6685
downregulated	contig_11995	-1.62458	beta-hexosaminidase 3-like	2014	20	0	0.8685
downregulated	contig_13456	-1.59914	hypothetical protein L484_011438	638	20	1.46e-15	0.818
downregulated	contig_15075	-1.57028	calmodulin-binding family protein	1863	20	0	0.7745
downregulated	contig_7600	-1.56795	acidic endochitinase-like	1179	20	1.17e-147	0.8555
downregulated	contig_11937	-1.54001	probable lrr receptor-like serine threonine-protein kinase at4g36180-like	2065	20	1.13e-150	0.6665
downregulated	contig_7987	-1.49031	udp-rhamnose:rhamnosyltransferase 1	1688	20	2.56e-153	0.736
downregulated	contig_2897	-1.47279	protein yls9-like	1380	20	3.96e-100	0.796
downregulated	contig_6561	-1.40055	probable peptide nitrate transporter at2g40460-like	2273	20	0	0.8945
downregulated	contig_11139	-1.39078	oligopeptide transporter 1-like	2217	20	0	0.8845
downregulated	contig_11140	-1.37946	oligopeptide transporter 1-like	302	20	6.73e-48	0.878
downregulated	contig_28227	-1.37509	receptor like protein	858	20	2.73e-44	0.644
downregulated	contig_31205	-1.34366	hypothetical protein MTR_2g435690	472	8	1.07e-08	0.5713
downregulated	contig_6745	-1.33226	protein p21-like	1061	20	6.32e-124	0.904
downregulated	contig_12024	-1.32209	lysosomal pro-x carboxypeptidase-like	810	20	1.51e-124	0.836
downregulated	contig_27584	-1.31618	serine-threonine protein plant-	325	20	1.93e-34	0.737
downregulated	contig_92	-1.30085	---NA---	406
downregulated	contig_29848	-1.29872	atp binding	1114	20	0	0.9
downregulated	contig_14505	-1.2936	serine-threonine protein plant-	2146	20	0	0.7795
downregulated	contig_2418	-1.29026	reverse transcriptase	1450	20	1.49e-10	0.5195
downregulated	contig_27405	-1.28272	pr5-like receptor kinase	425	20	6.05e-10	0.5605
downregulated	contig_11250	-1.26568	alpha beta-hydrolases superfamily protein isoform 1	405	20	7.38e-22	0.5295
downregulated	contig_3119	-1.26433	sigma factor binding protein chloroplastic-like	1017	20	2.41e-25	0.602
downregulated	contig_3174	-1.25838	stem-specific protein tsjt1-like	1140	20	2.25e-141	0.8455
downregulated	contig_3589	-1.25712	hypothetical protein L484_011192	1156	1	0.00063	0.59
downregulated	contig_12727	-1.2556	hypothetical protein POPTR_0001s33590g	668	20	4.09e-31	0.645
downregulated	contig_3838	-1.2495	oxidoreductase-like family protein	1233	20	9.22e-167	0.8525
downregulated	contig_10311	-1.24749	ankyrin repeat-containing protein at3g12360-like	729	20	2.39e-41	0.577
downregulated	contig_6279	-1.23717	conserved hypothetical protein	824	12	6.55e-08	0.7875
downregulated	contig_8151	-1.23492	---NA---	631
downregulated	contig_8190	-1.229	basic blue	784	20	3.27e-64	0.8205
downregulated	contig_10463	-1.22834	geraniol 8-hydroxylase-like	1788	20	1.43e-104	0.7105
downregulated	contig_26679	-1.22723	pi-plc x domain-containing protein at5g67130-like	839	20	1.08e-143	0.843
downregulated	contig_2690	-1.22579	uncharacterized loc101208991	843	20	2.36e-36	0.927
downregulated	contig_2655	-1.22147	isoflavone reductase-like protein	1321	20	2.15e-158	0.83
downregulated	contig_3570	-1.18474	probable ccr4-associated factor 1 homolog 11-like	1093	20	5.89e-144	0.7885
downregulated	contig_3029	-1.17658	nac domain-containing protein 90	1336	20	3.27e-118	0.759
downregulated	contig_2682	-1.17485	par1 protein	1328	20	1.22e-93	0.814
downregulated	contig_2156	-1.17151	oxidative stress isoform 2	822	20	3.27e-56	0.697
downregulated	contig_7186	-1.16792	carotenoid cleavage dioxygenase 1	2351	20	0	0.9035
downregulated	contig_6815	-1.15742	acidic endochitinase-like	1004	20	8.28e-90	0.8335
downregulated	contig_11904	-1.14838	duf594 family protein	2349	20	0	0.67
downregulated	contig_1205	-1.14658	wrky dna-binding protein isoform 1	1328	20	3.7e-91	0.6575
downregulated	contig_11643	-1.12535	cytochrome p450 82a3-like	1655	20	0	0.794
downregulated	contig_6403	-1.09901	endo- - -beta-d-	1026	20	7.76e-112	0.8275
downregulated	contig_4819	-1.07208	formate dehydrogenase	1710	20	0	0.9265
downregulated	contig_10279	-1.07128	atp binding	1278	20	4.51e-70	0.818
downregulated	contig_5995	-1.06684	wall-associated kinase family protein	1607	20	0	0.6765
downregulated	contig_4346	-1.03756	duf309 domain protein	542	20	5.79e-37	0.805
downregulated	contig_3319	-1.02702	lrr receptor-like serine threonine-protein kinase gso1	815	20	1.11e-73	0.719
downregulated	contig_39441	-1.0021	carotenoid cleavage dioxygenase 1	358	20	2.77e-21	0.721
downregulated	contig_4233	-0.997367	PREDICTED: uncharacterized protein LOC101299937	1311	20	2.93e-74	0.7295
downregulated	contig_4002	-0.99634	potassium transporter 8-like	3045	20	0	0.893
downregulated	contig_6493	-0.994653	f-box kelch-repeat protein at3g23880-like	2408	20	0	0.7335
downregulated	contig_1820	-0.992613	flavonol synthase flavanone 3-	1531	20	0	0.873
downregulated	contig_18791	-0.977909	---NA---	519
downregulated	contig_1514	-0.916775	urease accessory protein g	1055	20	3.79e-172	0.9625
downregulated	contig_12051	-0.187775	prefoldin chaperone subunit family protein	274	11	3.82e-11	0.8682
upregulated	contig_12050	0.193543	atp binding	2058	20	8.82e-95	0.9255
upregulated	contig_4860	0.968182	hypothetical protein PRUPE_ppa003792mg	2121	20	0	0.8115
upregulated	contig_5669	0.987661	acyltransferase-like protein chloroplastic-like	2267	20	0	0.7845
upregulated	contig_5492	1.0021	uncharacterized methyltransferase chloroplastic-like	1274	20	0	0.857
upregulated	contig_24524	1.04236	regulator of chromosome condensation repeat-containing protein isoform 1	531	20	7.96e-65	0.8695
upregulated	contig_995	1.06068	PREDICTED: uncharacterized protein LOC101305279	433	13	1e-10	0.6892
upregulated	contig_4243	1.07164	---NA---	579
upregulated	contig_15603	1.10041	---NA---	357
upregulated	contig_17886	1.11597	g2 mitotic-specific cyclin s13-7-like	983	20	1.2e-78	0.836
upregulated	contig_1870	1.11774	glutathione s-transferase-like	1135	20	1.22e-132	0.9005
upregulated	contig_3653	1.12726	bag family molecular chaperone regulator 6	2426	20	2.21e-88	0.532
upregulated	contig_9999	1.12879	isoprene synthase	2094	20	0	0.7495
upregulated	contig_1990	1.14103	tryptophan synthase beta chain chloroplastic-like	1836	20	0	0.917
upregulated	contig_20210	1.14352	disease resistance protein at1g50180	629	20	1.06e-64	0.706
upregulated	contig_15217	1.14611	gag-pol polyprotein	2234	20	0	0.705
upregulated	contig_20312	1.17075	cc-nbs-lrr class disease resistance isoform 1	383	20	1.04e-30	0.694
upregulated	contig_6268	1.2178	cysteine-rich rlk	1019	20	9.09e-159	0.791
upregulated	contig_3351	1.23016	acid phosphatase vanadium-dependent haloperoxidase-related protein	1100	20	5.74e-105	0.844
upregulated	contig_26082	1.25254	embryogenesis-associated protein emb8-like	481	20	3.16e-33	0.821
upregulated	contig_4798	1.31742	inactive beta-amylase 9	1916	20	0	0.847
upregulated	contig_11498	1.32961	probable peptide nitrate transporter at1g59740-like	2135	20	0	0.8805
upregulated	contig_4961	1.48659	anthocyanidin 3-o-glucosyltransferase 5-like	1508	20	0	0.778
upregulated	contig_8999	1.62804	proteasome subunit alpha type-6	314	20	1.87e-49	0.991
upregulated	contig_4987	1.76322	xh xs domain-containing family protein	1999	20	2.68e-172	0.7535

## Sheet: Sampling day July 12
Regulation in stress group	Contig_ID	log2FoldChange	Description	Length	#Hits	e-Value	sim mean
downregulated	contig_5814	-3.03617	udp-glycosyltransferase 74b1-like	1616	20	0	0.7795
downregulated	contig_2502	-2.84733	chalcone synthase	1610	20	0	0.976
downregulated	contig_1696	-2.72554	flavonoid 3 -hydroxylase	1897	20	0	0.9285
downregulated	contig_10151	-2.48245	cinnamate 4-hydroxylase	1595	20	0	0.9605
downregulated	contig_8962	-2.39747	leucoanthocyanidin reductase	1184	20	0	0.8245
downregulated	contig_11733	-2.3792	triacylglycerol lipase 2-like	656	20	3.56e-61	0.841
downregulated	contig_959	-2.37576	triacylglycerol lipase 2-like	297	20	1.21e-19	0.713
downregulated	contig_1957	-2.32764	udp-glycosyltransferase 74b1-like	458	20	8.99e-45	0.8625
downregulated	contig_5101	-2.31027	dihydroflavonol 4-reductase	1326	20	0	0.923
downregulated	contig_4817	-2.26763	myb-related protein 308-like	1273	20	1.4e-117	0.7135
downregulated	contig_12261	-2.19772	auxin-induced protein 5ng4-like	1695	20	6.5e-94	0.5905
downregulated	contig_393	-2.1533	anthocyanidin synthase	1561	20	0	0.9305
downregulated	contig_18777	-1.99197	uncharacterized transporter af_0788-like	1567	20	0	0.7825
downregulated	contig_20564	-1.96775	auxin efflux carrier family protein	1970	20	0	0.7885
downregulated	contig_3199	-1.95486	probable inactive purple acid phosphatase 27-like	2149	20	0	0.8435
downregulated	contig_8716	-1.94284	flavonol synthase	415	20	2.41e-81	0.8965
downregulated	contig_5362	-1.92916	aquaporin tip1-3	1137	20	4.44e-157	0.939
downregulated	contig_11036	-1.88719	phenylalanine ammonia-lyase-like	2545	20	0	0.8655
downregulated	contig_6745	-1.87845	protein p21-like	1061	20	6.32e-124	0.904
downregulated	contig_28645	-1.87023	---NA---	540
downregulated	contig_11988	-1.85069	probable calcium-binding protein cml31	933	20	2.01e-65	0.7675
downregulated	contig_21133	-1.83862	triacylglycerol lipase 2-like	264	20	3.45e-06	0.8605
downregulated	contig_792	-1.82361	sieve element occlusion a	2397	20	0	0.7725
downregulated	contig_33187	-1.80316	cinnamate 4- partial	614	20	6.69e-108	0.933
downregulated	contig_8507	-1.79591	dihydroflavonol 4-reductase	1416	20	0	0.891
downregulated	contig_13727	-1.78585	protein odorant1	1043	20	1.06e-125	0.7795
downregulated	contig_9308	-1.77066	flavanone 3-hydroxylase	1770	20	1.09e-172	0.889
downregulated	contig_5097	-1.7698	triacylglycerol lipase 2	587	20	8.57e-28	0.8075
downregulated	contig_10804	-1.76852	short-chain alcohol dehydrogenase	1038	20	5.97e-128	0.7975
downregulated	contig_9815	-1.756	scarecrow-like protein 14	2520	20	0	0.6895
downregulated	contig_23856	-1.75322	disease resistance family protein lrr family	1085	20	2.98e-47	0.624
downregulated	contig_1142	-1.73318	phenylalanine ammonia-lyase	2463	20	0	0.928
downregulated	contig_11937	-1.73072	probable lrr receptor-like serine threonine-protein kinase at4g36180-like	2065	20	1.13e-150	0.6665
downregulated	contig_9542	-1.71526	protein tify 9-like	1248	20	1.61e-53	0.66
downregulated	contig_7599	-1.70643	chitinase family protein	1053	20	1.49e-134	0.828
downregulated	contig_948	-1.6842	chalcone isomerase	994	20	9.33e-126	0.863
downregulated	contig_6988	-1.68276	chalcone isomerase	1041	20	1.21e-115	0.9135
downregulated	contig_3425	-1.65352	tannin-related r2r3 myb transcription partial	1120	20	2.93e-51	0.9665
downregulated	contig_20726	-1.65199	---NA---	640
downregulated	contig_29157	-1.65157	---NA---	215
downregulated	contig_12809	-1.64927	flavonol synthase	269	20	2.39e-28	0.8945
downregulated	contig_14332	-1.64882	bifunctional 3-dehydroquinate dehydratase shikimate chloroplastic-like	1199	20	7.39e-123	0.8755
downregulated	contig_2897	-1.63088	protein yls9-like	1380	20	3.96e-100	0.796
downregulated	contig_11891	-1.61552	protein p21-like	413	20	2.34e-68	0.8525
downregulated	contig_9429	-1.60835	gdsl esterase lipase at4g10955	702	20	4.66e-31	0.5845
downregulated	contig_30717	-1.60423	cinnamoyl- reductase 2-like	963	20	7.32e-174	0.782
downregulated	contig_28052	-1.5993	isoform 1	264	20	1.62e-40	0.8615
downregulated	contig_32622	-1.58831	---NA---	440
downregulated	contig_2243	-1.58324	cytochrome p450 82g1-like	1494	20	9.06e-154	0.821
downregulated	contig_10280	-1.58073	atp binding	1509	20	7.06e-180	0.7505
downregulated	contig_44706	-1.57935	receptor like protein	211	20	1.04e-14	0.7055
downregulated	contig_11183	-1.57909	leucoanthocyanidin dioxygenase	1479	20	0	0.843
downregulated	contig_37033	-1.56814	isoform 1	718	20	1.84e-122	0.826
downregulated	contig_27433	-1.54997	linoleate 13s-lipoxygenase 2- chloroplastic-like	809	20	3.95e-109	0.9
downregulated	contig_5982	-1.54596	acid phosphatase 1-like	1219	20	2.54e-110	0.7365
downregulated	contig_18283	-1.54069	wall-associated receptor kinase-like 22	863	20	1.74e-103	0.7895
downregulated	contig_3114	-1.53402	4-coumarate: ligase	1990	20	0	0.8905
downregulated	contig_27989	-1.49457	disease resistance protein (cc-nbs-lrr class) family protein	369	7	4.15e-05	0.6229
downregulated	contig_2390	-1.49239	flavonol synthase	450	20	2.47e-67	0.8425
downregulated	contig_25077	-1.48161	pentatricopeptide repeat-containing protein mitochondrial-like	261	20	2.95e-47	0.909
downregulated	contig_1074	-1.47661	anthocyanidin reductase	1455	20	0	0.9185
downregulated	contig_11264	-1.47543	thaumatin-like protein	427	20	2.52e-50	0.9295
downregulated	contig_26079	-1.47019	---NA---	771
downregulated	contig_4157	-1.46793	alpha-farnesene synthase	2043	20	0	0.7555
downregulated	contig_6666	-1.46685	system protein c	1071	20	4.57e-70	0.774
downregulated	contig_6620	-1.46665	lipoxygenase isoform 1	367	20	1.52e-39	0.7885
downregulated	contig_3719	-1.46436	xyloglucan endotransglycosylase	1270	20	0	0.898
downregulated	contig_19489	-1.45922	uncharacterized loc103453287	241	20	8.3e-29	0.76
downregulated	contig_32538	-1.45448	oligopeptide transporter 7-like	514	20	4.93e-100	0.9525
downregulated	contig_21590	-1.45341	g-type lectin s-receptor-like serine threonine-protein kinase rlk1-like	1200	20	0	0.8
downregulated	contig_6203	-1.44374	glucose-6-phosphate phosphate translocator chloroplastic-like	1716	20	0	0.881
downregulated	contig_30224	-1.41997	nuclease harbi1	340	17	3.83e-17	0.5918
downregulated	contig_9563	-1.41441	macpf domain-containing protein cad1-like	2300	20	0	0.872
downregulated	contig_2690	-1.4109	uncharacterized loc101208991	843	20	2.36e-36	0.927
downregulated	contig_19565	-1.4088	glutathione s-transferase u9-like	1036	20	2.88e-102	0.807
downregulated	contig_11527	-1.40545	phosphate-responsive 1 family protein	1222	20	4.3e-176	0.8755
downregulated	contig_12823	-1.40522	protein aspartic protease in guard cell 2-like	205	20	2.3e-24	0.851
downregulated	contig_9161	-1.39337	aspartate aminotransferase isoform 1	3468	20	0	0.8885
downregulated	contig_6272	-1.38265	probable wrky transcription factor 70-like	1389	20	6.66e-91	0.645
downregulated	contig_1939	-1.37501	f-box protein at3g07870-like	804	20	1.38e-28	0.4885
downregulated	contig_3144	-1.36975	probable mannitol dehydrogenase	1233	20	1.65e-131	0.7815
downregulated	contig_7749	-1.36788	folic acid and derivative biosynthetic process isoform 1	380	20	1.81e-57	0.9215
downregulated	contig_11509	-1.36741	alpha beta-hydrolases superfamily protein isoform 1	1239	20	0	0.819
downregulated	contig_5940	-1.36552	cytochrome b5	651	20	1.13e-63	0.794
downregulated	contig_6915	-1.36076	pr5-like receptor kinase	299	20	8.56e-54	0.917
downregulated	contig_28227	-1.36021	receptor like protein	858	20	2.73e-44	0.644
downregulated	contig_3523	-1.34863	wrky transcription factor 40 family protein	1056	20	1.84e-97	0.8005
downregulated	contig_9945	-1.34376	lrr receptor-like serine threonine-protein kinase gso1	754	20	4.44e-60	0.764
downregulated	contig_3537	-1.34317	inactive leucine-rich repeat receptor-like serine threonine-protein kinase at1g60630	885	20	5.2e-135	0.884
downregulated	contig_11993	-1.33597	calcium-binding protein cml37-like	597	20	8.23e-32	0.7115
downregulated	contig_4837	-1.335	protein transparent testa 12-like	2081	20	0	0.899
downregulated	contig_5438	-1.3286	probable receptor-like protein kinase at1g67000	681	20	1.13e-45	0.5505
downregulated	contig_24825	-1.32788	lrr receptor-like serine threonine-protein kinase gso1-like	497	20	2.42e-26	0.7745
downregulated	contig_30	-1.32712	hydroquinone glucosyltransferase	450	20	3.49e-41	0.7045
downregulated	contig_17643	-1.32641	plasma membrane intrinsic protein	978	20	1.24e-143	0.9155
downregulated	contig_13118	-1.32245	wd repeat-containing protein lwd1-like	2119	20	0	0.868
downregulated	contig_13486	-1.3195	cytochrome b5-like	498	20	4.08e-21	0.811
downregulated	contig_16982	-1.31018	cinnamoyl- reductase-related family protein	1038	20	3.12e-134	0.8565
downregulated	contig_17193	-1.3051	ankyrin repeat family isoform 1	2290	20	1.67e-135	0.58
downregulated	contig_18791	-1.29684	---NA---	519
downregulated	contig_21713	-1.28411	receptor-like protein 12	795	20	1.64e-99	0.7495
downregulated	contig_3319	-1.28174	lrr receptor-like serine threonine-protein kinase gso1	815	20	1.11e-73	0.719
downregulated	contig_4663	-1.27904	pathogenesis-related family protein	1136	20	1.03e-133	0.8625
downregulated	contig_11931	-1.27817	---NA---	749
downregulated	contig_19523	-1.25951	ankyrin repeat-containing protein at5g02620-like	1409	20	1.55e-54	0.7255
downregulated	contig_22146	-1.25163	mitochondrial dicarboxylate carrier	653	20	1.08e-81	0.9395
downregulated	contig_11250	-1.24858	alpha beta-hydrolases superfamily protein isoform 1	405	20	7.38e-22	0.5295
downregulated	contig_11904	-1.24043	duf594 family protein	2349	20	0	0.67
downregulated	contig_2128	-1.23722	receptor-like protein kinase feronia	1898	20	0	0.724
downregulated	contig_13874	-1.23614	nematode resistance hspro2	1636	20	0	0.857
downregulated	contig_15452	-1.2349	linoleate 13s-lipoxygenase 2- chloroplastic-like	222	20	1.13e-41	0.936
downregulated	contig_404	-1.21736	bifunctional epoxide hydrolase 2-like	1262	20	2.62e-178	0.885
downregulated	contig_25405	-1.21639	receptor-like protein kinase feronia	724	20	6.89e-59	0.6875
downregulated	contig_6978	-1.21431	cinnamoyl- reductase	1513	20	0	0.9385
downregulated	contig_1605	-1.20609	f-box kelch-repeat protein at1g67480	1956	20	0	0.8665
downregulated	contig_7863	-1.2046	iaa-amino acid hydrolase ilr1-like 4-like	1821	20	0	0.85
downregulated	contig_3958	-1.19336	---NA---	547
downregulated	contig_1250	-1.17426	---NA---	981
downregulated	contig_6998	-1.11465	atp-citrate synthase alpha chain protein 1	1389	20	0	0.938
downregulated	contig_7368	-1.10968	fatty acid hydroperoxide lyase	1729	20	0	0.8705
downregulated	contig_1365	-1.10965	choline ethanolamine	924	20	3.86e-136	0.8945
downregulated	contig_6619	-1.09314	linoleate 13s-lipoxygenase 2- chloroplastic-like	1898	20	0	0.869
downregulated	contig_11024	-1.07545	mitogen-activated protein kinase kinase kinase 3-like	1456	20	1.5e-136	0.6875
downregulated	contig_6555	-1.07353	conserved hypothetical protein	786	20	1.09e-26	0.6115
downregulated	contig_3624	-1.06794	atp-citrate synthase beta chain protein 2	2166	20	0	0.966
downregulated	contig_15103	-0.999786	s-adenosylmethionine synthase 2-like	1750	20	0	0.9715
downregulated	contig_2564	-0.994566	senescence-associated family protein	1373	20	1.19e-141	0.871
downregulated	contig_1514	-0.977938	urease accessory protein g	1055	20	3.79e-172	0.9625
downregulated	contig_13334	-0.961276	universal stress protein a-like protein	718	20	1.15e-83	0.838
upregulated	contig_6070	0.822063	rna polymerase sigma factor chloroplastic mitochondrial-like	2129	20	0	0.8535
upregulated	contig_3263	0.975111	---NA---	332
upregulated	contig_17342	0.976744	monogalactosyldiacylglycerol synthase chloroplastic-like	1734	20	0	0.906
upregulated	contig_4143	0.995738	protein fantastic four 3	1047	20	6.58e-47	0.686
upregulated	contig_4987	1.00973	xh xs domain-containing family protein	1999	20	2.68e-172	0.7535
upregulated	contig_16292	1.07065	mitochondrial phosphate carrier protein mitochondrial-like	1767	20	0	0.9085
upregulated	contig_13393	1.07657	delta -fatty-acid desaturase-like	2256	20	0	0.885
upregulated	contig_2959	1.09035	Uncharacterized protein TCM_005198	625	20	1.67e-34	0.8365
upregulated	contig_4083	1.11105	probable transcription factor glk2	1870	20	8.52e-132	0.71
upregulated	contig_29764	1.11232	#NAME?	555	20	3.37e-58	0.9575
upregulated	contig_4240	1.15592	p-glycoprotein 9 isoform 1	2939	20	0	0.8865
upregulated	contig_2312	1.16054	sec14 like protein	1024	20	5.23e-117	0.896
upregulated	contig_2647	1.17799	acetyl- -benzylalcohol acetyltransferase-like	1390	20	4.05e-102	0.633
upregulated	contig_13726	1.18211	cation transport regulator-like protein 2	386	20	7.11e-62	0.867
upregulated	contig_5178	1.19181	transcription factor hy5-like	970	20	3.14e-76	0.919
upregulated	contig_1512	1.21088	protein phytochrome kinase substrate 1-like	2173	20	2.52e-155	0.6205
upregulated	contig_6269	1.21263	cysteine-rich rlk isoform 3	1395	20	2.6e-162	0.756
upregulated	contig_23244	1.22658	phospholipase d	2158	20	0	0.8615
upregulated	contig_2180	1.231	spx domain-containing protein 1-like	1054	20	2.64e-102	0.835
upregulated	contig_4961	1.2705	anthocyanidin 3-o-glucosyltransferase 5-like	1508	20	0	0.778
upregulated	contig_12154	1.28275	probable inorganic phosphate transporter 1-9-like	487	20	4e-66	0.828
upregulated	contig_14906	1.28499	serine threonine-protein kinase 2 19-like	2084	20	0	0.8445
upregulated	contig_7809	1.30491	---NA---	663
upregulated	contig_25078	1.31122	pentatricopeptide repeat-containing protein mitochondrial-like	261	20	2.95e-47	0.909
upregulated	contig_11071	1.3142	probable receptor-like protein kinase at1g80640-like	1989	20	0	0.779
upregulated	contig_20729	1.33128	sulfate thiosulfate import atp-binding protein	984	20	1.58e-98	0.6715
upregulated	contig_2331	1.34903	histidine kinase 1-like	2054	20	0	0.767
upregulated	contig_8140	1.35466	glycerophosphodiester phosphodiesterase gde1-like	586	20	1.16e-77	0.882
upregulated	contig_6268	1.36424	cysteine-rich rlk	1019	20	9.09e-159	0.791
upregulated	contig_3378	1.37087	hypothetical protein L484_004093	1248	20	1.16e-42	0.5665
upregulated	contig_25262	1.39635	---NA---	567
upregulated	contig_21166	1.3976	PREDICTED: uncharacterized protein LOC100266444	1653	20	2.71e-129	0.6775
upregulated	contig_7320	1.40724	ethylene-responsive transcription factor erf027-like	1118	20	3.23e-25	0.742
upregulated	contig_8141	1.43603	glycerophosphodiester phosphodiesterase gde1-like	294	20	5.89e-49	0.8865
upregulated	contig_278	1.47038	probable inorganic phosphate transporter 1-9-like	2137	20	2.06e-111	0.8335
upregulated	contig_21037	1.47894	---NA---	391
upregulated	contig_3744	1.48709	caffeoylshikimate esterase isoform x1	1615	20	0	0.8095
upregulated	contig_25341	1.55091	---NA---	526
upregulated	contig_18184	1.55616	---NA---	280
upregulated	contig_8836	1.60493	glycerophosphodiester phosphodiesterase gde1-like	861	20	1.3e-89	0.8865
upregulated	contig_8690	1.62948	malectin receptor protein kinase family protein isoform 2	1335	20	2.79e-65	0.7365
upregulated	contig_2141	1.62991	phosphoenolpyruvate carboxylase kinase 1-like	1056	20	9.64e-106	0.838
upregulated	contig_13853	1.63442	glycerol-3-phosphate transporter 1	2036	20	0	0.892
upregulated	contig_7793	2.15262	spx domain-containing protein 3-like	1275	20	1.41e-93	0.8855

## Sheet: Sampling day July 19
Regulation in stress group	Contig_ID	log2FoldChange	Description	Length	#Hits	e-Value	sim mean
downregulated	contig_25236	-3.80839	---NA---	456
downregulated	contig_6561	-3.49808	probable peptide nitrate transporter at2g40460-like	2273	20	0	0.8945
downregulated	contig_6986	-3.4293	ankyrin repeat-containing protein	731	20	1.72e-20	0.558
downregulated	contig_43269	-2.9995	gag-pol precursor	393	20	7.59e-47	0.7635
downregulated	contig_34641	-2.85015	---NA---	413
downregulated	contig_2105	-2.7779	---NA---	220
downregulated	contig_5814	-2.55723	udp-glycosyltransferase 74b1-like	1616	20	0	0.7795
downregulated	contig_3875	-2.53945	transport and golgi organization 2 homolog	1423	20	2.86e-162	0.8655
downregulated	contig_6745	-2.53276	protein p21-like	1061	20	6.32e-124	0.904
downregulated	contig_35432	-2.43731	gag-pol precursor	719	20	6.24e-42	0.553
downregulated	contig_1767	-2.43234	probable lrr receptor-like serine threonine-protein kinase at1g74360-like	2794	20	0	0.7865
downregulated	contig_16826	-2.39971	---NA---	224
downregulated	contig_27522	-2.39493	---NA---	241
downregulated	contig_585	-2.37843	cytochrome p450 71a1-like	1580	20	0	0.8815
downregulated	contig_11139	-2.35836	oligopeptide transporter 1-like	2217	20	0	0.8845
downregulated	contig_232	-2.3424	abscisic acid receptor pyl4-like	1045	20	1.55e-94	0.829
downregulated	contig_21713	-2.30685	receptor-like protein 12	795	20	1.64e-99	0.7495
downregulated	contig_23856	-2.29553	disease resistance family protein lrr family	1085	20	2.98e-47	0.624
downregulated	contig_4838	-2.19084	probable -n-methylcoclaurine 3 -hydroxylase isozyme 2-like	1752	20	1.18e-167	0.724
downregulated	contig_3684	-2.18857	probable glycosyltransferase at5g03795-like	2030	20	0	0.7955
downregulated	contig_28227	-2.18396	receptor like protein	858	20	2.73e-44	0.644
downregulated	contig_11937	-2.07129	probable lrr receptor-like serine threonine-protein kinase at4g36180-like	2065	20	1.13e-150	0.6665
downregulated	contig_4346	-2.05469	duf309 domain protein	542	20	5.79e-37	0.805
downregulated	contig_16971	-2.04799	3-ketoacyl- synthase 12-like	1496	20	0	0.8405
downregulated	contig_5438	-2.04687	probable receptor-like protein kinase at1g67000	681	20	1.13e-45	0.5505
downregulated	contig_27989	-2.03896	disease resistance protein (cc-nbs-lrr class) family protein	369	7	4.15e-05	0.6229
downregulated	contig_2690	-2.03528	uncharacterized loc101208991	843	20	2.36e-36	0.927
downregulated	contig_7987	-2.03023	udp-rhamnose:rhamnosyltransferase 1	1688	20	2.56e-153	0.736
downregulated	contig_11250	-2.00496	alpha beta-hydrolases superfamily protein isoform 1	405	20	7.38e-22	0.5295
downregulated	contig_9574	-1.99705	---NA---	491
downregulated	contig_13569	-1.99404	auxin-binding protein abp19a-like	392	20	6.1e-41	0.838
downregulated	contig_9429	-1.98968	gdsl esterase lipase at4g10955	702	20	4.66e-31	0.5845
downregulated	contig_14640	-1.97568	beta- -glucanase	633	20	1.91e-73	0.877
downregulated	contig_10252	-1.97106	duf241 domain protein	1133	20	1.29e-133	0.7735
downregulated	contig_1939	-1.94714	f-box protein at3g07870-like	804	20	1.38e-28	0.4885
downregulated	contig_6385	-1.93639	gdsl esterase lipase at5g03610-like	1549	20	1.13e-97	0.7455
downregulated	contig_11140	-1.93633	oligopeptide transporter 1-like	302	20	6.73e-48	0.878
downregulated	contig_14505	-1.9282	serine-threonine protein plant-	2146	20	0	0.7795
downregulated	contig_13321	-1.9254	nbs-lrr disease resistance protein	1881	20	8.13e-115	0.599
downregulated	contig_7599	-1.89467	chitinase family protein	1053	20	1.49e-134	0.828
downregulated	contig_16589	-1.89167	leucine-rich repeat family protein	1082	20	6.47e-127	0.6865
downregulated	contig_1542	-1.88102	myb family transcription factor family protein	868	20	3.09e-33	0.907
downregulated	contig_1605	-1.88099	f-box kelch-repeat protein at1g67480	1956	20	0	0.8665
downregulated	contig_3270	-1.8711	ring u-box superfamily protein isoform 1	1962	20	2.24e-118	0.8165
downregulated	contig_26627	-1.85429	geraniol 8-hydroxylase-like	1597	20	0	0.812
downregulated	contig_9713	-1.83977	subtilisin-like protease	1197	20	8.92e-138	0.796
downregulated	contig_5003	-1.83421	eukaryotic aspartyl protease family isoform partial	978	20	1.12e-82	0.787
downregulated	contig_18443	-1.8189	sugar transporter erd6-like 16-like	1093	20	0	0.876
downregulated	contig_12673	-1.80084	disease resistance family protein lrr family	934	20	1.95e-94	0.6675
downregulated	contig_25939	-1.78911	receptor-like protein 12	508	20	9.42e-45	0.6905
downregulated	contig_8151	-1.78674	---NA---	631
downregulated	contig_10463	-1.76185	geraniol 8-hydroxylase-like	1788	20	1.43e-104	0.7105
downregulated	contig_5748	-1.75229	plant basic secretory protein family protein	1026	20	3.15e-118	0.8455
downregulated	contig_18480	-1.74896	---NA---	1416
downregulated	contig_18251	-1.74548	---NA---	452
downregulated	contig_6365	-1.73188	arm repeat superfamily protein isoform 1	1206	20	1.11e-42	0.685
downregulated	contig_2196	-1.70312	---NA---	451
downregulated	contig_3364	-1.69728	auxin-binding protein abp20	901	20	7.55e-65	0.873
downregulated	contig_30862	-1.69345	serine-threonine protein plant-	858	20	1.81e-127	0.8235
downregulated	contig_25885	-1.68766	PREDICTED: uncharacterized protein LOC101499552 isoform X1	839	20	2.02e-44	0.613
downregulated	contig_3650	-1.68264	protein aspartic protease in guard cell 2-like	446	20	7.9e-39	0.7245
downregulated	contig_92	-1.68012	---NA---	406
downregulated	contig_13761	-1.67265	cytochrome p450	777	20	4.8e-133	0.8205
downregulated	contig_9875	-1.66305	cytochrome family subfamily polypeptide	355	20	8.13e-11	0.789
downregulated	contig_1957	-1.65361	udp-glycosyltransferase 74b1-like	458	20	8.99e-45	0.8625
downregulated	contig_10280	-1.65173	atp binding	1509	20	7.06e-180	0.7505
downregulated	contig_3357	-1.64545	Uncharacterized protein TCM_030662	977	20	4.37e-35	0.719
downregulated	contig_587	-1.64342	cytochrome p450 82a3-like	773	20	2.3e-129	0.812
downregulated	contig_3794	-1.63869	peptide nitrate transporter at2g37900-like	4130	20	0	0.867
downregulated	contig_6666	-1.63776	system protein c	1071	20	4.57e-70	0.774
downregulated	contig_26679	-1.6248	pi-plc x domain-containing protein at5g67130-like	839	20	1.08e-143	0.843
downregulated	contig_4126	-1.60891	lysosomal pro-x carboxypeptidase-like	999	20	2.76e-90	0.7125
downregulated	contig_26157	-1.60704	vacuolar amino acid transporter 1-like	1122	20	2.33e-141	0.841
downregulated	contig_31186	-1.60225	---NA---	255
downregulated	contig_1457	-1.59119	ankyrin repeat-containing	715	20	2.59e-52	0.5695
downregulated	contig_21937	-1.58905	probable lrr receptor-like serine threonine-protein kinase at3g47570-like	269	20	4.34e-23	0.723
downregulated	contig_3513	-1.58213	PREDICTED: uncharacterized protein LOC103406462	384	1	1.63e-05	0.61
downregulated	contig_10368	-1.57359	serine carboxypeptidase 24	1800	20	0	0.891
downregulated	contig_7600	-1.57156	acidic endochitinase-like	1179	20	1.17e-147	0.8555
downregulated	contig_24825	-1.5674	lrr receptor-like serine threonine-protein kinase gso1-like	497	20	2.42e-26	0.7745
downregulated	contig_18204	-1.56659	wrky dna-binding protein	935	20	2.64e-52	0.6085
downregulated	contig_6915	-1.56598	pr5-like receptor kinase	299	20	8.56e-54	0.917
downregulated	contig_7445	-1.56112	retrotransposon-like protein 1	969	20	1.11e-26	0.5645
downregulated	contig_6815	-1.55283	acidic endochitinase-like	1004	20	8.28e-90	0.8335
downregulated	contig_11904	-1.54301	duf594 family protein	2349	20	0	0.67
downregulated	contig_18937	-1.54126	receptor like protein 34	620	20	6.05e-18	0.666
downregulated	contig_5573	-1.53836	octicosapeptide phox bem1p family isoform 1	1057	20	9.59e-139	0.74
downregulated	contig_16265	-1.53814	subtilisin-like protease	985	20	3.18e-160	0.803
downregulated	contig_25938	-1.53785	receptor like protein	332	20	8.38e-24	0.604
downregulated	contig_19103	-1.52445	glutamate receptor -like	646	20	1.8e-16	0.666
downregulated	contig_10750	-1.52385	PREDICTED: uncharacterized protein LOC103417291	760	20	1.11e-28	0.6185
downregulated	contig_4891	-1.51822	iq motif and sec7 domain-containing protein 3	1613	16	1.38e-30	0.5563
downregulated	contig_18673	-1.51196	disease resistance family protein lrr family	407	20	8.03e-32	0.742
downregulated	contig_27405	-1.5109	pr5-like receptor kinase	425	20	6.05e-10	0.5605
downregulated	contig_27584	-1.49785	serine-threonine protein plant-	325	20	1.93e-34	0.737
downregulated	contig_9041	-1.49582	premnaspirodiene oxygenase-like	1720	20	0	0.7495
downregulated	contig_26977	-1.48021	probable carboxylesterase 15	365	20	1.3e-59	0.866
downregulated	contig_15918	-1.47888	protein yippee-like at4g27745	452	20	2.57e-33	0.891
downregulated	contig_12391	-1.46782	lysosomal pro-x carboxypeptidase-like	1079	20	5.15e-116	0.883
downregulated	contig_44706	-1.46339	receptor like protein	211	20	1.04e-14	0.7055
downregulated	contig_8363	-1.45367	-n-methylcoclaurine 3 -hydroxylase	1967	20	0	0.7635
downregulated	contig_6302	-1.45095	peroxidase 3	1208	20	1.42e-169	0.8695
downregulated	contig_14866	-1.44776	major facilitator superfamily protein isoform 3	255	20	9.28e-35	0.828
downregulated	contig_35618	-1.43989	cytochrome p450 82a3-like	380	20	5.49e-47	0.759
downregulated	contig_18034	-1.43766	udp-glucuronate 4-epimerase 3	705	20	3.23e-58	0.965
downregulated	contig_30275	-1.42618	glutathione s-transferase t3-like	927	20	3.42e-45	0.587
downregulated	contig_5381	-1.42597	zinc transporter 8-like	1591	20	1.55e-154	0.8785
downregulated	contig_27054	-1.42097	receptor-like protein 12-like	396	20	6.47e-35	0.714
downregulated	contig_2677	-1.41671	isoeugenol synthase 1	1311	20	0	0.858
downregulated	contig_18370	-1.41658	cytochrome p450 82a3	385	20	4.19e-07	0.835
downregulated	contig_2476	-1.41616	retrotransposon-like protein 1	1024	20	1.12e-30	0.576
downregulated	contig_13486	-1.4096	cytochrome b5-like	498	20	4.08e-21	0.811
downregulated	contig_13364	-1.40748	cytochrome p450 87a3-like	470	20	1.99e-75	0.831
downregulated	contig_8266	-1.40215	carotene epsilon- chloroplastic-like	285	20	3.52e-15	0.926
downregulated	contig_16621	-1.39673	---NA---	373
downregulated	contig_14611	-1.3912	---NA---	222
downregulated	contig_1696	-1.38459	flavonoid 3 -hydroxylase	1897	20	0	0.9285
downregulated	contig_12428	-1.38195	disease resistance protein rps2-like	392	20	1.41e-45	0.712
downregulated	contig_25405	-1.37499	receptor-like protein kinase feronia	724	20	6.89e-59	0.6875
downregulated	contig_17937	-1.37429	ankyrin repeat-containing	519	20	2.81e-23	0.618
downregulated	contig_7027	-1.3721	cytochrome p450 705a5-like	564	20	1.25e-36	0.6845
downregulated	contig_13536	-1.37125	abc transporter b family member 11-like	591	20	3e-99	0.9345
downregulated	contig_12278	-1.36697	---NA---	604
downregulated	contig_3956	-1.3657	---NA---	207
downregulated	contig_28884	-1.35908	receptor like protein	310	20	3.9e-28	0.701
downregulated	contig_5996	-1.35801	wall associated kinase-like	304	20	5.35e-11	0.505
downregulated	contig_16118	-1.35512	s-locus lectin protein kinase family protein isoform 2	391	20	4.33e-54	0.809
downregulated	contig_26321	-1.35292	glutamate receptor -like	1604	20	0	0.723
downregulated	contig_9945	-1.34891	lrr receptor-like serine threonine-protein kinase gso1	754	20	4.44e-60	0.764
downregulated	contig_15180	-1.3456	aquaporin nip6-1-like	1508	20	1.95e-144	0.891
downregulated	contig_29848	-1.34052	atp binding	1114	20	0	0.9
downregulated	contig_28915	-1.33555	pi-plc x domain-containing protein at5g67130-like	656	20	4.86e-56	0.854
downregulated	contig_18489	-1.33368	omega- -like	1236	20	7.99e-169	0.7985
downregulated	contig_9958	-1.32778	cc-nbs-lrr resistance isoform 1	1245	20	3.12e-62	0.6645
downregulated	contig_13238	-1.32574	transcription factor bhlh96-like	1505	20	1.89e-97	0.69
downregulated	contig_7008	-1.32404	2-oxoglutarate-dependent dioxygenase aop2-like	571	20	4.07e-77	0.768
downregulated	contig_11605	-1.324	---NA---	288
downregulated	contig_3028	-1.31986	probable inactive 2-oxoglutarate-dependent dioxygenase aop2	965	20	2.53e-95	0.678
downregulated	contig_9092	-1.31743	cytochrome p450 705a5-like	1007	20	9.27e-122	0.7355
downregulated	contig_8414	-1.30268	geraniol 8-hydroxylase-like	1999	20	0	0.788
downregulated	contig_14797	-1.30114	serine threonine	250	20	2.1e-24	0.678
downregulated	contig_25110	-1.30021	abscisic acid receptor pyl4-like	749	20	5.48e-92	0.7565
downregulated	contig_13374	-1.29797	glucan endo- -beta- basic isoform-like	642	20	3.69e-67	0.8815
downregulated	contig_8842	-1.29399	g-type lectin s-receptor-like serine threonine-protein kinase at4g27290 isoform x1	511	20	1.5e-76	0.836
downregulated	contig_17193	-1.29029	ankyrin repeat family isoform 1	2290	20	1.67e-135	0.58
downregulated	contig_9799	-1.28572	alcohol dehydrogenase 1	1582	20	0	0.97
downregulated	contig_2682	-1.28489	par1 protein	1328	20	1.22e-93	0.814
downregulated	contig_8016	-1.27624	sugar carrier protein c-like	1883	20	0	0.911
downregulated	contig_17793	-1.27307	wall-associated receptor kinase-like 22	471	20	9.02e-30	0.5575
downregulated	contig_3139	-1.26964	disease resistance protein rga3-like isoform x1	745	20	2.4e-67	0.695
downregulated	contig_18791	-1.26447	---NA---	519
downregulated	contig_11516	-1.25961	receptor like protein	370	20	8.85e-46	0.7635
downregulated	contig_8841	-1.25934	no apical meristem family protein	1531	20	8.91e-139	0.859
downregulated	contig_1288	-1.25729	quinone oxidoreductase-like protein	1409	20	4.99e-172	0.817
downregulated	contig_1251	-1.25642	auxin-induced protein 5ng4	1643	20	2.04e-156	0.6835
downregulated	contig_20886	-1.25069	zeaxanthin chloroplastic-like	1648	20	1.15e-140	0.7615
downregulated	contig_1638	-1.24821	tetratricopeptide repeat-like superfamily	756	20	9.19e-58	0.856
downregulated	contig_10659	-1.23944	nitrate transporter -like	1193	20	0	0.833
downregulated	contig_9181	-1.23493	vegetative incompatibility protein het-e-1-like	1790	20	0	0.8585
downregulated	contig_2897	-1.22984	protein yls9-like	1380	20	3.96e-100	0.796
downregulated	contig_5522	-1.22283	---NA---	249
downregulated	contig_27225	-1.22099	---NA---	470
downregulated	contig_5995	-1.21519	wall-associated kinase family protein	1607	20	0	0.6765
downregulated	contig_13131	-1.21045	beta- -galactosyltransferase 12	1595	11	3.9e-08	0.6118
downregulated	contig_19454	-1.20947	s-locus lectin protein kinase family protein isoform 2	580	20	2.85e-71	0.8225
downregulated	contig_1097	-1.19743	ethylene-responsive transcription factor rap2-4-like	2192	20	2.83e-99	0.689
downregulated	contig_21207	-1.19131	s-locus lectin protein kinase family	412	20	7.47e-29	0.6295
downregulated	contig_3838	-1.17955	oxidoreductase-like family protein	1233	20	9.22e-167	0.8525
downregulated	contig_5790	-1.17455	major facilitator superfamily protein	1698	20	0	0.896
downregulated	contig_23459	-1.17228	cytochrome family subfamily polypeptide	315	20	6.28e-37	0.831
downregulated	contig_170	-1.16714	PREDICTED: uncharacterized protein LOC103337181	2572	20	0	0.76
downregulated	contig_4181	-1.16078	nac domain containing protein 35	1659	20	9.3e-160	0.717
downregulated	contig_8074	-1.15562	---NA---	270
downregulated	contig_1366	-1.15415	receptor like protein kinase -like	4182	20	0	0.838
downregulated	contig_2755	-1.14584	short-chain type dehydrogenase reductase-like	1289	20	1.13e-129	0.8625
downregulated	contig_1869	-1.13967	tetratricopeptide repeat-like superfamily protein	1927	20	0	0.757
downregulated	contig_4119	-1.13289	lysosomal pro-x carboxypeptidase-like	1158	20	9.92e-138	0.797
downregulated	contig_11421	-1.11518	tcp family transcription factor 4 isoform 1	2107	20	1.52e-149	0.7335
downregulated	contig_11636	-1.11426	abc transporter g family member 14-like	2288	20	0	0.8935
downregulated	contig_2213	-1.10059	wall-associated receptor kinase-like 22	406	20	2.63e-30	0.6885
downregulated	contig_22255	-1.09917	tetratricopeptide repeat-like superfamily	411	20	1.59e-18	0.6045
downregulated	contig_584	-1.09206	cytochrome p450 71a1-like	897	20	6.44e-150	0.885
downregulated	contig_15075	-1.09	calmodulin-binding family protein	1863	20	0	0.7745
downregulated	contig_11710	-1.08501	cytochrome p450 71a1-like	960	20	2.96e-124	0.899
downregulated	contig_484	-1.08041	hypothetical protein POPTR_0001s10640g	1134	20	1.36e-24	0.6525
downregulated	contig_12731	-1.08029	transcription factor as1	2269	20	0	0.8885
downregulated	contig_8368	-1.04762	zinc finger ccch domain-containing protein 18-like isoform x2	2565	20	0	0.7905
downregulated	contig_2906	-1.04154	protein tify 10a-like	1371	20	1.95e-46	0.5985
downregulated	contig_13801	-1.03882	della protein	2255	20	0	0.843
downregulated	contig_16429	-1.03539	PREDICTED: uncharacterized protein LOC103326743	3540	20	0	0.819
downregulated	contig_9874	-1.03468	cytochrome family subfamily polypeptide	736	20	9.18e-125	0.807
downregulated	contig_6230	-1.02967	btb poz domain-containing protein at3g05675-like	1890	20	2.34e-178	0.8185
downregulated	contig_15838	-1.00788	sugar transporter erd6-like 7	2181	20	0	0.86
downregulated	contig_2278	-0.993802	cysteine synthase	875	20	4.3e-106	0.9605
downregulated	contig_3600	-0.988803	mitogen-activated protein kinase 7	2912	20	0	0.941
downregulated	contig_1978	-0.968554	spfh band 7 phb domain-containing membrane-associated protein family isoform 1	1775	20	0	0.9365
downregulated	contig_1524	-0.961409	zinc finger protein constans-like 16	1765	20	6.49e-156	0.648
downregulated	contig_5580	-0.927752	probable wrky transcription factor 35	1147	20	6.66e-76	0.7465
downregulated	contig_12782	-0.916866	protein wvd2-like 1	1359	20	1.41e-87	0.6435
downregulated	contig_1514	-0.916018	urease accessory protein g	1055	20	3.79e-172	0.9625
downregulated	contig_114	-0.905257	transcription factor ibh1-like	1045	20	1.41e-46	0.6765
downregulated	contig_15925	-0.901355	xylosyltransferase 2-like	1830	20	0	0.8855
downregulated	contig_28157	-0.900482	stem-specific protein tsjt1-like	760	20	1.8e-152	0.9265
downregulated	contig_12916	-0.897147	oligopeptide transporter 4-like	2845	20	0	0.9185
downregulated	contig_1239	-0.896696	phosphatidylinositol:ceramide inositolphosphotransferase 3	1219	20	1.09e-144	0.8585
downregulated	contig_9390	-0.896504	PREDICTED: uncharacterized protein LOC100854649	1076	20	9.87e-51	0.757
downregulated	contig_11333	-0.866548	glutamate receptor -like	2886	20	0	0.782
downregulated	contig_1894	-0.835749	---NA---	274
downregulated	contig_33564	-0.817273	---NA---	919
downregulated	contig_162	-0.804115	saur family protein	905	20	1.82e-46	0.8835
downregulated	contig_857	-0.790398	copper-binding family protein	700	20	1.27e-49	0.8775
upregulated	contig_5492	0.839083	uncharacterized methyltransferase chloroplastic-like	1274	20	0	0.857
upregulated	contig_13753	0.856401	serine acetyltransferase	1444	20	2.91e-176	0.797
upregulated	contig_10236	0.858799	homeobox protein knotted-1-like let12-like isoform x1	1813	20	3.65e-174	0.795
upregulated	contig_4825	0.887681	gtp-binding nuclear protein ran-3-like	1396	20	8.39e-140	0.937
upregulated	contig_10253	0.888668	isoamylase chloroplastic-like	2758	20	0	0.865
upregulated	contig_19190	0.889833	udp-glucose pyrophosphorylase 3 isoform partial	3145	20	0	0.8255
upregulated	contig_716	0.894818	c2 domain-containing protein at1g53590-like	2228	20	0	0.804
upregulated	contig_4125	0.900011	peroxidase 17-like	1462	20	0	0.8885
upregulated	contig_9014	0.991408	pathogenesis-related protein sth-2	1039	20	5.98e-86	0.862
upregulated	contig_4860	0.994241	hypothetical protein PRUPE_ppa003792mg	2121	20	0	0.8115
upregulated	contig_4898	1.01257	probable folate-biopterin transporter 7-like	1567	20	0	0.869
upregulated	contig_7732	1.01311	btb poz and taz domain-containing protein 1-like	1536	20	0	0.852
upregulated	contig_600	1.03195	cucumber peeling	522	20	7.02e-64	0.745
upregulated	contig_13853	1.03522	glycerol-3-phosphate transporter 1	2036	20	0	0.892
upregulated	contig_462	1.0703	beta-amylase chloroplastic-like	1783	20	0	0.9345
upregulated	contig_67	1.08549	glutamate synthase	2725	20	0	0.921
upregulated	contig_1371	1.09792	6-phosphogluconate dehydrogenase	672	20	3.35e-35	0.8925
upregulated	contig_7903	1.11399	nadp-dependent malic enzyme-like	1818	20	0	0.944
upregulated	contig_16292	1.12947	mitochondrial phosphate carrier protein mitochondrial-like	1767	20	0	0.9085
upregulated	contig_2909	1.13578	late embryogenesis abundant group 2 isoform 1	1295	20	1.57e-121	0.8895
upregulated	contig_32361	1.1402	phosphoenolpyruvate carboxylase 4-like	330	20	2.06e-43	0.9475
upregulated	contig_13295	1.14236	phosphoenolpyruvate carboxylase 4-like	1052	20	0	0.946
upregulated	contig_2162	1.14313	transcription factor bhlh130-like	2492	20	1.16e-143	0.6555
upregulated	contig_18796	1.15073	transcriptional corepressor seuss-like	2874	20	2.34e-136	0.678
upregulated	contig_1762	1.16832	---NA---	716
upregulated	contig_3385	1.17065	leucine-rich repeat family isoform 1	2413	20	0	0.7995
upregulated	contig_3744	1.18088	caffeoylshikimate esterase isoform x1	1615	20	0	0.8095
upregulated	contig_11846	1.18446	e3 ubiquitin-protein ligase atl6-like	1386	20	1.63e-80	0.5855
upregulated	contig_7071	1.19076	glucose-6-phosphate dehydrogenase family protein	1998	20	0	0.9195
upregulated	contig_21512	1.20484	---NA---	597
upregulated	contig_16816	1.20661	common plant regulatory factor 1-like isoform x1	1872	20	0	0.7685
upregulated	contig_7298	1.2067	protein gdap2 homolog	778	20	2.06e-106	0.8425
upregulated	contig_3394	1.21468	integral membrane hpp family protein	1375	20	8.05e-113	0.7825
upregulated	contig_12405	1.21925	abc transporter g family member 11-like	274	20	4.08e-48	0.95
upregulated	contig_17342	1.23606	monogalactosyldiacylglycerol synthase chloroplastic-like	1734	20	0	0.906
upregulated	contig_17089	1.23675	early light induced protein 2	200	14	1.44e-10	0.7314
upregulated	contig_12040	1.23863	adenine nucleotide alpha hydrolases-like superfamily protein isoform 1	1295	20	3.53e-81	0.852
upregulated	contig_2180	1.24044	spx domain-containing protein 1-like	1054	20	2.64e-102	0.835
upregulated	contig_9562	1.24367	abc transporter g family member 11-like	1304	20	5.44e-27	0.747
upregulated	contig_5318	1.24836	flavonol synthase	1357	20	0	0.8425
upregulated	contig_6328	1.26401	anthranilate n-benzoyltransferase	1634	20	3.66e-167	0.681
upregulated	contig_12166	1.26443	monodehydroascorbate reductase 6 isoform 1	1761	20	0	0.912
upregulated	contig_38237	1.28183	hypothetical protein PABG_06807	411	20	2.49e-45	0.7055
upregulated	contig_7574	1.29534	haloacid dehalogenase-like hydrolase superfamily protein	1338	20	5.25e-154	0.8075
upregulated	contig_7816	1.29616	heat shock protein 101	3254	20	0	0.9535
upregulated	contig_22651	1.29721	phosphoenolpyruvate carboxylase 4-like	536	20	1.33e-66	0.928
upregulated	contig_21881	1.30719	white-brown complex protein 11	420	20	3.58e-70	0.918
upregulated	contig_5716	1.31208	nitrate reductase	2451	20	0	0.8735
upregulated	contig_623	1.31401	squamosa promoter-binding protein 1-like	917	20	5.34e-39	0.729
upregulated	contig_27492	1.31472	early light-induced protein	218	20	3.82e-28	0.8445
upregulated	contig_21037	1.3158	---NA---	391
upregulated	contig_29405	1.31782	glycosyl hydrolase family 17 family protein	922	20	1.56e-123	0.8215
upregulated	contig_4798	1.32258	inactive beta-amylase 9	1916	20	0	0.847
upregulated	contig_10417	1.32546	nitrate reductase	617	20	1.63e-76	0.758
upregulated	contig_1905	1.33018	peroxidase 4-like	1522	20	4.69e-161	0.747
upregulated	contig_11197	1.33945	uncharacterized membrane protein ylr241w-like	3298	20	0	0.817
upregulated	contig_12904	1.34186	leucine-rich repeat receptor protein kinase exs-like	1237	20	7.22e-121	0.6675
upregulated	contig_11607	1.34588	nac domain-containing protein 100-like	1722	20	0	0.828
upregulated	contig_11665	1.35202	histone-lysine n-methyltransferase ashr1-like	1805	20	0	0.8515
upregulated	contig_3799	1.35407	ribonuclease 3 family protein	786	20	1.61e-66	0.7475
upregulated	contig_4987	1.35604	xh xs domain-containing family protein	1999	20	2.68e-172	0.7535
upregulated	contig_17977	1.36207	gdsl esterase lipase	508	9	7.66e-12	0.7789
upregulated	contig_17672	1.36602	---NA---	305
upregulated	contig_11498	1.36912	probable peptide nitrate transporter at1g59740-like	2135	20	0	0.8805
upregulated	contig_6565	1.37999	calcineurin b-like protein-interacting protein kinase	1797	20	0	0.8925
upregulated	contig_9086	1.38049	transmembrane protein 53	1792	20	0	0.8045
upregulated	contig_17552	1.38367	---NA---	523
upregulated	contig_16879	1.38447	e3 ubiquitin-protein ligase sinat2-like	1541	20	1.22e-121	0.8225
upregulated	contig_10864	1.38723	serine threonine-protein kinase	2648	20	0	0.7325
upregulated	contig_44224	1.39003	phosphatase 2c family	316	20	2.96e-20	0.7525
upregulated	contig_12958	1.39007	conserved hypothetical protein	810	5	8.81e-07	0.632
upregulated	contig_2644	1.39829	---NA---	492
upregulated	contig_572	1.40284	70 kda peptidyl-prolyl isomerase-like	2168	20	0	0.898
upregulated	contig_13090	1.40493	low-temperature-induced 65 kda	2029	20	4.12e-91	0.5455
upregulated	contig_39825	1.40946	squamosa promoter-binding-like protein 8	465	20	1.99e-26	0.8085
upregulated	contig_241	1.41128	cold-regulated 413-plasma membrane 2 isoform 1	1020	20	2.44e-111	0.8775
upregulated	contig_7267	1.414	serine threonine-protein kinase sapk2-like	1665	20	0	0.9085
upregulated	contig_13258	1.41872	outer envelope pore protein 16- chloroplastic-like	865	20	1.08e-96	0.886
upregulated	contig_14721	1.42251	protein	407	19	3.98e-27	0.8011
upregulated	contig_4083	1.42619	probable transcription factor glk2	1870	20	8.52e-132	0.71
upregulated	contig_38353	1.43026	serine threonine-protein kinase	617	14	2.29e-21	0.5043
upregulated	contig_15137	1.43091	late embryogenesis abundant protein family protein	1823	20	1.05e-113	0.5635
upregulated	contig_6931	1.43346	phosphatase family protein	1095	20	3.02e-161	0.878
upregulated	contig_1061	1.43478	polyphenol oxidase	1843	20	0	0.777
upregulated	contig_9904	1.4353	eid1-like f-box protein 3-like	811	20	1.18e-132	0.8385
upregulated	contig_15603	1.43541	---NA---	357
upregulated	contig_7961	1.4389	---NA---	258
upregulated	contig_18953	1.44053	ankyrin repeat-containing	824	20	8.1e-50	0.5735
upregulated	contig_6818	1.44938	purple acid phosphatase 22-like	1498	20	0	0.868
upregulated	contig_24767	1.45249	PREDICTED: uncharacterized protein LOC103344538	889	20	3.99e-129	0.8015
upregulated	contig_17862	1.46001	nac domain-containing protein 8-like	1629	20	9.38e-178	0.829
upregulated	contig_23401	1.46568	pyrroline-5-carboxylate synthetase isoform 2	1320	20	0	0.909
upregulated	contig_3347	1.46836	filament-like plant protein 4	2130	20	0	0.7635
upregulated	contig_42467	1.47014	---NA---	257
upregulated	contig_3738	1.47171	methyladenine glycosylase family protein	1985	20	0	0.811
upregulated	contig_17886	1.47627	g2 mitotic-specific cyclin s13-7-like	983	20	1.2e-78	0.836
upregulated	contig_14333	1.48187	upf0481 protein at3g47200-like	1373	20	1.12e-117	0.6825
upregulated	contig_21448	1.48991	myb transcription factor family protein	511	20	2.61e-76	0.9865
upregulated	contig_12250	1.49598	3-ketoacyl- synthase 4-like	1072	20	3.64e-163	0.9195
upregulated	contig_8518	1.5091	protein phosphatase 2c 37-like	1801	20	0	0.772
upregulated	contig_5742	1.50923	serine threonine-protein kinase sapk3-like	1134	20	7.13e-178	0.907
upregulated	contig_11628	1.51083	glycerophosphodiester phosphodiesterase gde1-like	1857	20	0	0.832
upregulated	contig_35247	1.51814	uncharacterized membrane	268	20	9.79e-22	0.912
upregulated	contig_15341	1.52317	cinnamyl alcohol dehydrogenase	416	20	4.91e-35	0.9235
upregulated	contig_37717	1.5279	serine threonine-protein kinase	274	20	3.1e-21	0.7585
upregulated	contig_28905	1.53257	uroporphyrinogen-iii c-methyltransferase	208	20	3.66e-39	0.9855
upregulated	contig_14512	1.53624	copia-like retrotransposable element	1257	20	0	0.715
upregulated	contig_19428	1.54398	band 7 family protein	1263	20	0	0.896
upregulated	contig_19785	1.54652	hypothetical protein PHAVU_010G1074000g, partial	407	1	7.02e-05	0.72
upregulated	contig_3351	1.55704	acid phosphatase vanadium-dependent haloperoxidase-related protein	1100	20	5.74e-105	0.844
upregulated	contig_23655	1.56451	---NA---	588
upregulated	contig_24330	1.57149	siroheme synthase-like	769	20	1.59e-43	0.8655
upregulated	contig_14906	1.57824	serine threonine-protein kinase 2 19-like	2084	20	0	0.8445
upregulated	contig_12533	1.59464	arabinogalactan peptide 20-like	420	20	8.43e-14	0.7745
upregulated	contig_31591	1.60874	g-type lectin s-receptor-like serine threonine-protein kinase at5g24080-like	1525	20	0	0.908
upregulated	contig_6371	1.61537	galactinol synthase family protein	1388	20	0	0.882
upregulated	contig_18382	1.6317	plant f25p12-18 protein	794	20	8.51e-62	0.806
upregulated	contig_21826	1.6664	---NA---	295
upregulated	contig_37237	1.67196	hypothetical protein JCGZ_10167	258	19	3.37e-06	0.7342
upregulated	contig_6269	1.68029	cysteine-rich rlk isoform 3	1395	20	2.6e-162	0.756
upregulated	contig_4613	1.68843	phosphoenolpyruvate carboxylase kinase	1486	20	2.39e-147	0.8435
upregulated	contig_23343	1.70469	octicosapeptide phox bem1p domain-containing protein	1399	20	4.39e-68	0.7595
upregulated	contig_9653	1.70503	heptahelical protein 4 isoform 2	1752	20	0	0.895
upregulated	contig_995	1.70781	PREDICTED: uncharacterized protein LOC101305279	433	13	1e-10	0.6892
upregulated	contig_1646	1.71488	ferredoxin- chloroplastic-like isoform 1	992	20	7.51e-86	0.8785
upregulated	contig_16531	1.72565	uncharacterized membrane	2395	20	0	0.894
upregulated	contig_5453	1.73047	hydrophobic protein lti6a	309	20	3.23e-18	0.9245
upregulated	contig_18386	1.74094	hypothetical protein JCGZ_08444	1912	20	9.97e-119	0.7645
upregulated	contig_1566	1.75599	probable inactive poly	1380	20	9.28e-86	0.6705
upregulated	contig_11153	1.78017	amp-dependent synthetase and ligase family protein	2827	20	0	0.867
upregulated	contig_24144	1.7865	phosphoesterase family protein	1875	20	0	0.883
upregulated	contig_27561	1.80307	g-type lectin s-receptor-like serine threonine-protein kinase at5g24080-like	638	20	5.2e-118	0.865
upregulated	contig_10061	1.8208	PREDICTED: uncharacterized protein LOC103416946	1945	20	1.13e-82	0.602
upregulated	contig_10859	1.82586	probable protein phosphatase 2c 6-like	2198	20	0	0.85
upregulated	contig_21871	1.84707	---NA---	337
upregulated	contig_7773	1.85019	seed maturation protein lea 4	202	20	1.46e-10	0.8185
upregulated	contig_7139	1.87842	probable nucleoredoxin 2	1814	20	0	0.87
upregulated	contig_10849	1.87916	bag family molecular chaperone regulator 6	737	20	5.7e-19	0.676
upregulated	contig_10411	1.94821	expansin 4 family protein	1152	20	2.97e-124	0.934
upregulated	contig_3653	2.0005	bag family molecular chaperone regulator 6	2426	20	2.21e-88	0.532
upregulated	contig_15593	2.00282	---NA---	524
upregulated	contig_7772	2.0145	seed maturation protein lea 4	655	20	1.92e-11	0.842
upregulated	contig_4961	2.03827	anthocyanidin 3-o-glucosyltransferase 5-like	1508	20	0	0.778
upregulated	contig_3921	2.13892	protein mother of ft and tf 1-like	714	20	4.52e-82	0.796
upregulated	contig_19482	2.16	9-cis-epoxycarotenoid dioxygenase chloroplastic-like	2302	20	0	0.8665
upregulated	contig_17228	2.23694	---NA---	258
upregulated	contig_18036	2.24575	PREDICTED: uncharacterized protein LOC100244084	250	2	9.88e-06	0.605
upregulated	contig_18035	2.31282	Uncharacterized protein TCM_014589	289	20	5.46e-14	0.7335
upregulated	contig_6608	2.46434	probable protein phosphatase 2c 24	1679	20	0	0.759
upregulated	contig_560	2.46508	homeobox-leucine zipper protein athb-12-like	1460	20	1.13e-110	0.788
upregulated	contig_689	2.7415	non-symbiotic hemoglobin	843	20	1.16e-93	0.911
upregulated	contig_4927	2.97361	Uncharacterized protein TCM_014589	822	20	1.77e-44	0.683
upregulated	contig_29050	3.03639	membrane lipoprotein lipid attachment site-like	1019	20	1.36e-147	0.899

## Sheet: Sampling day July 26
Regulation in stress group	Contig_ID	log2FoldChange	Description	Length	#Hits	e-Value	sim mean
downregulated	contig_10463	-2.75653	geraniol 8-hydroxylase-like	1788	20	1.43e-104	0.7105
downregulated	contig_11544	-2.46734	calmodulin-like protein 1-like	906	20	5.21e-84	0.758
downregulated	contig_2502	-2.31257	chalcone synthase	1610	20	0	0.976
downregulated	contig_17937	-2.28412	ankyrin repeat-containing	519	20	2.81e-23	0.618
downregulated	contig_6561	-2.22993	probable peptide nitrate transporter at2g40460-like	2273	20	0	0.8945
downregulated	contig_6745	-2.1523	protein p21-like	1061	20	6.32e-124	0.904
downregulated	contig_26157	-2.14934	vacuolar amino acid transporter 1-like	1122	20	2.33e-141	0.841
downregulated	contig_5362	-2.14743	aquaporin tip1-3	1137	20	4.44e-157	0.939
downregulated	contig_5101	-2.11954	dihydroflavonol 4-reductase	1326	20	0	0.923
downregulated	contig_10376	-2.04809	nodulin 21 -like transporter family protein isoform 1	871	20	4.47e-171	0.88
downregulated	contig_5814	-2.03277	udp-glycosyltransferase 74b1-like	1616	20	0	0.7795
downregulated	contig_3875	-2.02087	transport and golgi organization 2 homolog	1423	20	2.86e-162	0.8655
downregulated	contig_4891	-1.99364	iq motif and sec7 domain-containing protein 3	1613	16	1.38e-30	0.5563
downregulated	contig_25885	-1.98607	PREDICTED: uncharacterized protein LOC101499552 isoform X1	839	20	2.02e-44	0.613
downregulated	contig_1542	-1.97865	myb family transcription factor family protein	868	20	3.09e-33	0.907
downregulated	contig_17914	-1.92085	malectin receptor protein kinase family protein	635	14	3.39e-09	0.4829
downregulated	contig_4817	-1.91566	myb-related protein 308-like	1273	20	1.4e-117	0.7135
downregulated	contig_8145	-1.90596	upf0481 protein at3g02645	748	20	4.31e-40	0.6265
downregulated	contig_10659	-1.90104	nitrate transporter -like	1193	20	0	0.833
downregulated	contig_11937	-1.89759	probable lrr receptor-like serine threonine-protein kinase at4g36180-like	2065	20	1.13e-150	0.6665
downregulated	contig_23856	-1.88928	disease resistance family protein lrr family	1085	20	2.98e-47	0.624
downregulated	contig_8089	-1.88464	probable gpi-anchored adhesin-like protein pga55	3102	20	0	0.6245
downregulated	contig_5573	-1.85946	octicosapeptide phox bem1p family isoform 1	1057	20	9.59e-139	0.74
downregulated	contig_12849	-1.84915	ppr containing plant-like protein	1556	20	1.44e-173	0.793
downregulated	contig_6666	-1.84131	system protein c	1071	20	4.57e-70	0.774
downregulated	contig_1330	-1.8399	---NA---	1122
downregulated	contig_17879	-1.83146	probable carbohydrate esterase at4g34215	1216	20	7.3e-92	0.695
downregulated	contig_17288	-1.82793	---NA---	324
downregulated	contig_14546	-1.82612	serine carboxypeptidase-like 51-like	1504	20	0	0.8565
downregulated	contig_28915	-1.82083	pi-plc x domain-containing protein at5g67130-like	656	20	4.86e-56	0.854
downregulated	contig_12261	-1.80812	auxin-induced protein 5ng4-like	1695	20	6.5e-94	0.5905
downregulated	contig_3684	-1.79763	probable glycosyltransferase at5g03795-like	2030	20	0	0.7955
downregulated	contig_21782	-1.79454	wat1-related protein at5g07050-like	733	20	2.13e-104	0.8795
downregulated	contig_4299	-1.78012	nac domain-containing protein 78-like	2067	20	1.89e-179	0.8055
downregulated	contig_25077	-1.77763	pentatricopeptide repeat-containing protein mitochondrial-like	261	20	2.95e-47	0.909
downregulated	contig_35618	-1.76562	cytochrome p450 82a3-like	380	20	5.49e-47	0.759
downregulated	contig_2243	-1.7355	cytochrome p450 82g1-like	1494	20	9.06e-154	0.821
downregulated	contig_8432	-1.73457	bidirectional sugar transporter sweet17-like	719	20	1.12e-103	0.7905
downregulated	contig_11605	-1.71869	---NA---	288
downregulated	contig_15621	-1.71676	proline dehydrogenase mitochondrial-like	1761	20	0	0.839
downregulated	contig_26679	-1.70832	pi-plc x domain-containing protein at5g67130-like	839	20	1.08e-143	0.843
downregulated	contig_27225	-1.70023	---NA---	470
downregulated	contig_19314	-1.70018	cadmium zinc-transporting atpase 3 isoform partial	941	20	0	0.901
downregulated	contig_21463	-1.68113	glutamate receptor -like	2611	20	0	0.7115
downregulated	contig_18283	-1.67921	wall-associated receptor kinase-like 22	863	20	1.74e-103	0.7895
downregulated	contig_2196	-1.67129	---NA---	451
downregulated	contig_8266	-1.66966	carotene epsilon- chloroplastic-like	285	20	3.52e-15	0.926
downregulated	contig_28264	-1.66899	nitrate transporter -like	1207	20	1.54e-168	0.927
downregulated	contig_43269	-1.65685	gag-pol precursor	393	20	7.59e-47	0.7635
downregulated	contig_38328	-1.65411	hypothetical protein CISIN_1g037217mg, partial	879	20	1.03e-29	0.5815
downregulated	contig_7749	-1.65351	folic acid and derivative biosynthetic process isoform 1	380	20	1.81e-57	0.9215
downregulated	contig_17193	-1.6497	ankyrin repeat family isoform 1	2290	20	1.67e-135	0.58
downregulated	contig_21959	-1.63999	---NA---	451
downregulated	contig_13761	-1.63775	cytochrome p450	777	20	4.8e-133	0.8205
downregulated	contig_9041	-1.6329	premnaspirodiene oxygenase-like	1720	20	0	0.7495
downregulated	contig_3270	-1.63011	ring u-box superfamily protein isoform 1	1962	20	2.24e-118	0.8165
downregulated	contig_10765	-1.6267	---NA---	559
downregulated	contig_8962	-1.60204	leucoanthocyanidin reductase	1184	20	0	0.8245
downregulated	contig_378	-1.5981	auxin-induced protein 6b-like	812	20	3.1e-42	0.8885
downregulated	contig_92	-1.59464	---NA---	406
downregulated	contig_27189	-1.59188	g-type lectin s-receptor-like serine threonine-protein kinase rlk1-like	1167	20	1.35e-145	0.758
downregulated	contig_9529	-1.57695	protein trichome birefringence-like 19	1518	20	0	0.758
downregulated	contig_12673	-1.56044	disease resistance family protein lrr family	934	20	1.95e-94	0.6675
downregulated	contig_1767	-1.55086	probable lrr receptor-like serine threonine-protein kinase at1g74360-like	2794	20	0	0.7865
downregulated	contig_18504	-1.54003	probable isoaspartyl peptidase l-asparaginase 2-like	1270	20	0	0.9295
downregulated	contig_15296	-1.53919	receptor-like protein kinase at1g72540-like	1452	20	0	0.8105
downregulated	contig_9958	-1.5363	cc-nbs-lrr resistance isoform 1	1245	20	3.12e-62	0.6645
downregulated	contig_21713	-1.51977	receptor-like protein 12	795	20	1.64e-99	0.7495
downregulated	contig_3425	-1.51641	tannin-related r2r3 myb transcription partial	1120	20	2.93e-51	0.9665
downregulated	contig_15180	-1.51452	aquaporin nip6-1-like	1508	20	1.95e-144	0.891
downregulated	contig_10076	-1.51108	glutaredoxin family protein	1033	20	4.37e-54	0.898
downregulated	contig_1957	-1.49828	udp-glycosyltransferase 74b1-like	458	20	8.99e-45	0.8625
downregulated	contig_7945	-1.48725	transcription factor tt2-like	1472	20	7e-115	0.645
downregulated	contig_5003	-1.47784	eukaryotic aspartyl protease family isoform partial	978	20	1.12e-82	0.787
downregulated	contig_25236	-1.4747	---NA---	456
downregulated	contig_2897	-1.46791	protein yls9-like	1380	20	3.96e-100	0.796
downregulated	contig_10221	-1.45877	duf4228 domain protein	1103	20	1.23e-44	0.653
downregulated	contig_2374	-1.44847	---NA---	813
downregulated	contig_27604	-1.44207	udp-glycosyltransferase 89b1-like	556	20	4.81e-49	0.7975
downregulated	contig_13456	-1.43808	hypothetical protein L484_011438	638	20	1.46e-15	0.818
downregulated	contig_2059	-1.42924	---NA---	720
downregulated	contig_1104	-1.41018	cct motif family protein isoform partial	1460	20	1.15e-52	0.659
downregulated	contig_1586	-1.40645	oxidoreductase transition metal ion-binding protein	760	20	5.29e-38	0.809
downregulated	contig_11183	-1.40383	leucoanthocyanidin dioxygenase	1479	20	0	0.843
downregulated	contig_11904	-1.38934	duf594 family protein	2349	20	0	0.67
downregulated	contig_23882	-1.38856	myosin-related family protein	1263	20	1.4e-148	0.8365
downregulated	contig_14462	-1.38231	limonoid udp-glucosyltransferase	431	20	3.38e-14	0.775
downregulated	contig_11509	-1.36714	alpha beta-hydrolases superfamily protein isoform 1	1239	20	0	0.819
downregulated	contig_585	-1.33902	cytochrome p450 71a1-like	1580	20	0	0.8815
downregulated	contig_4160	-1.33882	glutamine amidotransferase ylr126c-like	1761	20	4.07e-139	0.8535
downregulated	contig_15872	-1.33493	s-adenosylmethionine decarboxylase proenzyme-like	1617	20	2.81e-167	0.7775
downregulated	contig_1239	-1.30974	phosphatidylinositol:ceramide inositolphosphotransferase 3	1219	20	1.09e-144	0.8585
downregulated	contig_6659	-1.30801	glutamate dehydrogenase 1	1736	20	0	0.9745
downregulated	contig_4181	-1.30202	nac domain containing protein 35	1659	20	9.3e-160	0.717
downregulated	contig_14854	-1.28179	arginine decarboxylase	1560	20	3.95e-15	0.685
downregulated	contig_11435	-1.28135	ethylene-responsive transcription factor erf053-like	2708	20	5.56e-156	0.6775
downregulated	contig_24461	-1.2568	leucine-rich repeat-containing protein ddb_g0290503-like isoform x1	1831	20	0	0.774
downregulated	contig_8221	-1.23358	oxidoreductase transition metal ion-binding protein	880	20	1.86e-33	0.822
downregulated	contig_5304	-1.17494	nudix hydrolase 2-like isoform x2	1489	20	1.41e-134	0.815
downregulated	contig_6403	-1.16294	endo- - -beta-d-	1026	20	7.76e-112	0.8275
downregulated	contig_6718	-1.13755	clathrin interactor epsin 2-like	2139	20	0	0.7295
downregulated	contig_921	-1.12988	udp-glucoronosyl udp-glucosyltransferase	1425	20	0	0.7795
downregulated	contig_13588	-1.11977	ribonucleoside-diphosphate reductase small	1656	20	0	0.9305
downregulated	contig_14622	-1.08162	enth vhs family isoform 1	675	20	2.81e-61	0.636
downregulated	contig_10864	-0.97364	serine threonine-protein kinase	2648	20	0	0.7325
upregulated	contig_4860	1.10144	hypothetical protein PRUPE_ppa003792mg	2121	20	0	0.8115
upregulated	contig_7205	1.11081	zinc finger ccch domain-containing protein 11-like	484	20	1.92e-86	0.9015
upregulated	contig_15578	1.18317	heat shock protein 70	2985	20	0	0.849
upregulated	contig_368	1.24938	heat shock protein 83-like	2154	20	0	0.9715
upregulated	contig_8598	1.27902	zinc finger ccch domain-containing protein 11-like	712	20	2.29e-88	0.9515
upregulated	contig_15846	1.33921	upf0301 protein cpha266_0885-like isoform 1	1410	20	7.31e-163	0.803
upregulated	contig_673	1.35519	---NA---	468
upregulated	contig_4798	1.38852	inactive beta-amylase 9	1916	20	0	0.847
upregulated	contig_6405	1.40287	aldolase-type tim barrel family protein	1343	20	3.92e-172	0.904
upregulated	contig_9622	1.42148	hypothetical protein MTR_1g088800	846	4	1.1e-16	0.8675
upregulated	contig_11498	1.43039	probable peptide nitrate transporter at1g59740-like	2135	20	0	0.8805
upregulated	contig_17228	1.43266	---NA---	258
upregulated	contig_1831	1.43807	heat shock 70 kda protein 8-like	2252	20	0	0.9035
upregulated	contig_9346	1.45635	maturase partial	832	20	9.77e-51	0.813
upregulated	contig_16531	1.47024	uncharacterized membrane	2395	20	0	0.894
upregulated	contig_21586	1.4831	raffinose synthase family protein	2064	20	0	0.9025
upregulated	contig_2636	1.48549	cytochrome c oxidase subunit 2	1542	15	5.09e-18	0.5693
upregulated	contig_25080	1.50191	u-box domain-containing protein 33-like	1103	20	8.12e-145	0.8165
upregulated	contig_995	1.51164	PREDICTED: uncharacterized protein LOC101305279	433	13	1e-10	0.6892
upregulated	contig_34292	1.51768	---NA---	1162
upregulated	contig_23158	1.54301	---NA---	1002
upregulated	contig_20145	1.56126	---NA---	514
upregulated	contig_18918	1.56798	aquaporin nip1-1-like	1159	2	0.000209	0.765
upregulated	contig_9046	1.5751	traf-like family	940	20	9.05e-65	0.6505
upregulated	contig_3225	1.60335	basic 7s globulin-like	1672	20	1.34e-138	0.696
upregulated	contig_33703	1.60772	---NA---	466
upregulated	contig_35247	1.61489	uncharacterized membrane	268	20	9.79e-22	0.912
upregulated	contig_25586	1.62316	lipid storage droplets surface-binding protein 1	642	15	1.2e-09	0.5173
upregulated	contig_44224	1.62921	phosphatase 2c family	316	20	2.96e-20	0.7525
upregulated	contig_27310	1.64128	---NA---	464
upregulated	contig_23250	1.64479	---NA---	727
upregulated	contig_23655	1.64964	---NA---	588
upregulated	contig_20134	1.65557	---NA---	614
upregulated	contig_2867	1.66682	kda class ii heat shock	982	20	5.74e-76	0.9095
upregulated	contig_4861	1.6708	---NA---	782
upregulated	contig_15727	1.67122	dehydrin response aba	779	5	2.68e-62	0.766
upregulated	contig_19939	1.67771	tmv resistance protein n-like	924	20	1.2e-27	0.5415
upregulated	contig_24623	1.68077	heat shock 70 kda protein	1466	20	0	0.973
upregulated	contig_6269	1.68462	cysteine-rich rlk isoform 3	1395	20	2.6e-162	0.756
upregulated	contig_16009	1.71436	heat shock cognate 70 kda expressed	1055	20	5.33e-164	0.96
upregulated	contig_6371	1.75966	galactinol synthase family protein	1388	20	0	0.882
upregulated	contig_23932	1.77371	probable mediator of rna polymerase ii transcription subunit 37c	465	20	4.08e-19	0.976
upregulated	contig_278	1.77577	probable inorganic phosphate transporter 1-9-like	2137	20	2.06e-111	0.8335
upregulated	contig_18849	1.79549	tpa: ac1147-like	539	20	4.43e-19	0.7235
upregulated	contig_281	1.80211	kda class i heat shock protein	562	20	2.83e-62	0.843
upregulated	contig_909	1.80336	---NA---	561
upregulated	contig_697	1.80846	cytochrome b	1097	20	3.4e-101	0.6845
upregulated	contig_18953	1.83132	ankyrin repeat-containing	824	20	8.1e-50	0.5735
upregulated	contig_8749	1.83776	---NA---	1136
upregulated	contig_24127	1.83908	rrna promoter binding protein	672	16	6.52e-09	0.5756
upregulated	contig_10160	1.88962	kda class ii heat shock	482	20	1.51e-46	0.902
upregulated	contig_18122	1.90707	chaperone protein dnaj chloroplastic-like	698	20	2.77e-49	0.716
upregulated	contig_18203	1.9327	---NA---	1555
upregulated	contig_28074	1.96886	hypothetical protein BDFG_09353	287	6	1.22e-05	0.805
upregulated	contig_15137	1.97115	late embryogenesis abundant protein family protein	1823	20	1.05e-113	0.5635
upregulated	contig_30600	2.00435	---NA---	530
upregulated	contig_21037	2.00698	---NA---	391
upregulated	contig_13090	2.04403	low-temperature-induced 65 kda	2029	20	4.12e-91	0.5455
upregulated	contig_12532	2.06273	heat shock protein	262	20	1.06e-12	0.938
upregulated	contig_27074	2.08258	---NA---	365
upregulated	contig_20783	2.0865	hypothetical protein EGR_11314	459	1	1.37e-05	0.52
upregulated	contig_19321	2.11421	cytochrome oxidase subunit i	1297	20	1.89e-177	0.814
upregulated	contig_11079	2.17701	aldehyde dehydrogenase family 3 member f1-like	2180	20	0	0.8595
upregulated	contig_41205	2.26298	---NA---	334
upregulated	contig_3799	2.264	ribonuclease 3 family protein	786	20	1.61e-66	0.7475
upregulated	contig_29834	2.29202	---NA---	1046
upregulated	contig_21826	2.31559	---NA---	295
upregulated	contig_22044	2.31656	---NA---	730
upregulated	contig_572	2.57401	70 kda peptidyl-prolyl isomerase-like	2168	20	0	0.898
