# Supplementary material for: De novo transcriptome assembly and analysis of differential gene expression in response to drought in European beech
Source: PLoS One. 2017 Sep 5;12(9):e0184167. doi: 10.1371/journal.pone.0184167 (PMC5584803; doi:10.1371/journal.pone.0184167)
Supplement: S5 File — (XLSX) [file pone.0184167.s005.xlsx]

## Sheet: Tabelle1
Regulation in stress group	Contig_ID	Description	Length	#Hits	e-Value	sim mean	#GO	GO Names list
upregulated	contig_10061	PREDICTED: uncharacterized protein LOC103416946	1945	20	1.13e-82	0.602
upregulated	contig_10071	---NA---	707
upregulated	contig_10160	kda class ii heat shock	482	20	1.51e-46	0.902	1	C:cytoplasm
upregulated	contig_10236	homeobox protein knotted-1-like let12-like isoform x1	1813	20	3.65e-174	0.795	3	C:nucleus; F:DNA binding; P:regulation of transcription, DNA-templated
upregulated	contig_10253	isoamylase chloroplastic-like	2758	20	0	0.865	3	P:glycogen metabolic process; F:isoamylase activity; F:cation binding
upregulated	contig_10411	expansin 4 family protein	1152	20	2.97e-124	0.934	4	C:cell wall; C:membrane; P:plant-type cell wall organization; C:extracellular region
upregulated	contig_10417	nitrate reductase	617	20	1.63e-76	0.758	8	F:nitrate reductase (NADPH) activity; F:nitrate reductase [NAD(P)H] activity; F:molybdenum ion binding; P:oxidation-reduction process; P:nitric oxide biosynthetic process; F:heme binding; F:molybdopterin cofactor binding; P:nitrate assimilation
upregulated	contig_10570	l-ascorbate oxidase-like	2070	20	0	0.8155	6	F:oxidoreductase activity, oxidizing metal ions; F:copper ion binding; C:integral component of membrane; P:oxidation-reduction process; C:extracellular region; F:L-ascorbate oxidase activity
upregulated	contig_1061	polyphenol oxidase	1843	20	0	0.777	6	F:monophenol monooxygenase activity; F:metal ion binding; F:L-DOPA monooxygenase activity; C:chloroplast thylakoid lumen; P:oxidation-reduction process; P:pigment biosynthetic process
upregulated	contig_10849	bag family molecular chaperone regulator 6	737	20	5.7e-19	0.676	1	F:protein binding
upregulated	contig_10859	probable protein phosphatase 2c 6-like	2198	20	0	0.85	3	F:protein serine/threonine phosphatase activity; F:metal ion binding; P:protein dephosphorylation
upregulated	contig_10864	serine threonine-protein kinase	2648	20	0	0.7325	3	F:ATP binding; F:protein serine/threonine kinase activity; P:protein phosphorylation
upregulated	contig_11071	probable receptor-like protein kinase at1g80640-like	1989	20	0	0.779	6	F:ATP binding; P:MAPK cascade; P:activation of MAPKK activity; C:integral component of membrane; F:MAP kinase kinase kinase activity; C:intracellular
upregulated	contig_11079	---NA---	637
upregulated	contig_11153	amp-dependent synthetase and ligase family protein	2827	20	0	0.867	8	P:response to oxidative stress; F:catalase activity; C:integral component of membrane; P:cellular oxidant detoxification; P:oxidation-reduction process; F:phosphopantetheine binding; F:ligase activity; F:heme binding
upregulated	contig_11197	uncharacterized membrane protein ylr241w-like	3298	20	0	0.817	3	P:metabolic process; C:integral component of membrane; F:hydrolase activity
upregulated	contig_11498	probable peptide nitrate transporter at1g59740-like	2135	20	0	0.8805	4	P:oligopeptide transport; C:integral component of membrane; C:plasma membrane; F:transporter activity
upregulated	contig_11607	nac domain-containing protein 100-like	1722	20	0	0.828	4	C:nucleus; F:DNA binding; P:transcription, DNA-templated; P:regulation of transcription, DNA-templated
upregulated	contig_11628	glycerophosphodiester phosphodiesterase gde1-like	1857	20	0	0.832	5	F:magnesium ion binding; P:glycerophospholipid catabolic process; F:glycerophosphodiester phosphodiesterase activity; C:plastid; P:cellular phosphate ion homeostasis
upregulated	contig_11665	regulator of vps4 activity in the mvb pathway	1953	20	8.53e-146	0.692	2	P:response to oxidative stress; P:protein transport
upregulated	contig_11756	disease resistance protein at1g50180	500	20	3.47e-43	0.672	1	F:nucleotide binding
upregulated	contig_11846	e3 ubiquitin-protein ligase atl6-like	1386	20	1.63e-80	0.5855	4	F:zinc ion binding; F:metal ion binding; C:membrane; C:integral component of membrane
upregulated	contig_12040	adenine nucleotide alpha hydrolases-like superfamily protein isoform 1	1295	20	3.53e-81	0.852	3	P:metabolic process; P:response to stress; F:hydrolase activity
upregulated	contig_12154	probable inorganic phosphate transporter 1-9-like	487	20	4e-66	0.828	5	C:integral component of plasma membrane; F:phosphate ion transmembrane transporter activity; P:transmembrane transport; P:phosphate ion transport; F:sugar:proton symporter activity
upregulated	contig_12166	monodehydroascorbate reductase 6 isoform 1	1761	20	0	0.912	8	C:chloroplast stroma; F:monodehydroascorbate reductase (NADH) activity; F:ATP binding; C:mitochondrion; C:stromule; F:DNA-(apurinic or apyrimidinic site) lyase activity; P:oxidation-reduction process; P:DNA metabolic process
upregulated	contig_12250	3-ketoacyl- synthase 4-like	1072	20	3.64e-163	0.9195	3	F:transferase activity, transferring acyl groups other than amino-acyl groups; C:integral component of membrane; P:fatty acid biosynthetic process
upregulated	contig_12329	xh xs domain protein	517	20	1.58e-18	0.918	4	P:RNA phosphodiester bond hydrolysis, endonucleolytic; F:ribonuclease P activity; P:gene silencing by RNA; C:nucleolar ribonuclease P complex
upregulated	contig_12405	abc transporter g family member 11-like	274	20	4.08e-48	0.95	6	F:ATP binding; F:ATPase activity, coupled to transmembrane movement of substances; P:transmembrane transport; P:metabolic process; C:integral component of membrane; C:plasma membrane
upregulated	contig_12532	heat shock protein	262	20	1.06e-12	0.938
upregulated	contig_12533	arabinogalactan peptide 20-like	420	20	8.43e-14	0.7745	1	C:integral component of membrane
upregulated	contig_12904	leucine-rich repeat receptor protein kinase exs-like	1237	20	7.22e-121	0.6675	2	C:membrane; C:integral component of membrane
upregulated	contig_12958	conserved hypothetical protein	810	5	8.81e-07	0.632
upregulated	contig_13090	low-temperature-induced 65 kda	2029	20	4.12e-91	0.5455
upregulated	contig_13258	outer envelope pore protein 16- chloroplastic-like	865	20	1.08e-96	0.886	4	C:mitochondrial inner membrane presequence translocase complex; C:integral component of mitochondrial inner membrane; F:protein channel activity; P:protein import into mitochondrial matrix
upregulated	contig_13295	phosphoenolpyruvate carboxylase 4-like	1052	20	0	0.946	4	C:cytosol; P:tricarboxylic acid cycle; P:carbon fixation; F:phosphoenolpyruvate carboxylase activity
upregulated	contig_13393	delta -fatty-acid desaturase-like	2256	20	0	0.885	4	F:oxidoreductase activity; P:lipid metabolic process; C:integral component of membrane; P:oxidation-reduction process
upregulated	contig_1371	6-phosphogluconate dehydrogenase	672	20	3.35e-35	0.8925	5	F:phosphogluconate dehydrogenase (decarboxylating) activity; C:cytoplasm; P:pentose-phosphate shunt; P:oxidation-reduction process; P:D-gluconate metabolic process
upregulated	contig_13726	cation transport regulator-like protein 2	386	20	7.11e-62	0.867	3	P:carbohydrate metabolic process; C:integral component of membrane; F:hydrolase activity, hydrolyzing O-glycosyl compounds
upregulated	contig_13753	serine acetyltransferase	1444	20	2.91e-176	0.797	3	C:cytoplasm; F:serine O-acetyltransferase activity; P:cysteine biosynthetic process from serine
upregulated	contig_13853	glycerol-3-phosphate transporter 1	2036	20	0	0.892	4	P:transmembrane transport; F:transmembrane transporter activity; C:integral component of membrane; P:anion transport
upregulated	contig_14333	upf0481 protein at3g47200-like	1373	20	1.12e-117	0.6825	1	C:membrane
upregulated	contig_14512	copia-like retrotransposable element	1257	20	0	0.715	3	F:nucleic acid binding; F:zinc ion binding; P:DNA integration
upregulated	contig_14721	protein	407	19	3.98e-27	0.8011	2	C:membrane; C:integral component of membrane
upregulated	contig_14906	serine threonine-protein kinase 2 19-like	2084	20	0	0.8445	6	C:nucleus; F:ATP binding; C:ribosome; P:protein phosphorylation; P:intracellular signal transduction; F:protein kinase C activity
upregulated	contig_1512	protein phytochrome kinase substrate 1-like	2173	20	2.52e-155	0.6205	5	C:plasmodesma; C:membrane; C:integral component of membrane; P:phosphorylation; F:kinase activity
upregulated	contig_15137	late embryogenesis abundant protein family protein	1823	20	1.05e-113	0.5635	2	C:membrane; C:integral component of membrane
upregulated	contig_15217	gag-pol polyprotein	2234	20	0	0.705	6	F:nucleic acid binding; F:adenyl ribonucleotide binding; F:purine ribonucleoside binding; C:integral component of membrane; P:DNA integration; F:anion binding
upregulated	contig_15341	cinnamyl alcohol dehydrogenase	416	20	4.91e-35	0.9235	5	F:zinc ion binding; F:cinnamyl-alcohol dehydrogenase activity; P:lignin biosynthetic process; P:oxidation-reduction process; F:sinapyl alcohol dehydrogenase activity
upregulated	contig_15578	heat shock protein 70	2985	20	0	0.849	1	F:ATP binding
upregulated	contig_15593	---NA---	524
upregulated	contig_15603	---NA---	357
upregulated	contig_1566	probable inactive poly	1380	20	9.28e-86	0.6705	1	F:transferase activity, transferring glycosyl groups
upregulated	contig_15727	dehydrin response aba	779	5	2.68e-62	0.766	2	P:response to stress; P:response to water
upregulated	contig_15846	upf0301 protein cpha266_0885-like isoform 1	1410	20	7.31e-163	0.803	1	C:chloroplast
upregulated	contig_16009	heat shock cognate 70 kda expressed	1055	20	5.33e-164	0.96	3	F:ATP binding; F:2-alkenal reductase [NAD(P)] activity; P:oxidation-reduction process
upregulated	contig_16292	mitochondrial phosphate carrier protein mitochondrial-like	1767	20	0	0.9085	4	F:structural constituent of ribosome; C:integral component of membrane; P:transport; P:translation
upregulated	contig_1646	ferredoxin- chloroplastic-like isoform 1	992	20	7.51e-86	0.8785	4	F:metal ion binding; F:electron carrier activity; P:electron transport chain; F:2 iron, 2 sulfur cluster binding
upregulated	contig_16531	uncharacterized membrane	2395	20	0	0.894	1	C:integral component of membrane
upregulated	contig_16816	common plant regulatory factor 1-like isoform x1	1872	20	0	0.7685	3	F:transcription factor activity, sequence-specific DNA binding; P:regulation of transcription, DNA-templated; F:sequence-specific DNA binding
upregulated	contig_16879	e3 ubiquitin-protein ligase sinat2-like	1541	20	1.22e-121	0.8225	9	C:nucleus; F:zinc ion binding; F:ubiquitin protein ligase activity; P:proteasome-mediated ubiquitin-dependent protein catabolic process; C:cytoplasm; P:multicellular organism development; P:apoptotic process; F:ligase activity; P:protein ubiquitination involved in ubiquitin-dependent protein catabolic process
upregulated	contig_17089	early light induced protein 2	200	14	1.44e-10	0.7314	11	C:chloroplast; P:superoxide metabolic process; F:oxidoreductase activity; F:metal ion binding; C:chloroplast membrane; P:removal of superoxide radicals; C:membrane; C:integral component of membrane; P:oxidation-reduction process; F:superoxide dismutase activity; C:plastid
upregulated	contig_17228	---NA---	258
upregulated	contig_17342	monogalactosyldiacylglycerol synthase chloroplastic-like	1734	20	0	0.906	2	F:transferase activity, transferring hexosyl groups; P:glycolipid biosynthetic process
upregulated	contig_17552	---NA---	523
upregulated	contig_1762	---NA---	716
upregulated	contig_17672	---NA---	305
upregulated	contig_17862	nac domain-containing protein 8-like	1629	20	9.38e-178	0.829	9	C:nucleus; F:DNA binding; F:ATP binding; P:transcription, DNA-templated; P:positive regulation of transcription, DNA-templated; C:integral component of membrane; F:protein kinase activity; P:protein phosphorylation; P:regulation of secondary cell wall biogenesis
upregulated	contig_17886	g2 mitotic-specific cyclin s13-7-like	983	20	1.2e-78	0.836	1	C:nucleus
upregulated	contig_17977	gdsl esterase lipase	508	9	7.66e-12	0.7789	2	F:hydrolase activity, acting on ester bonds; P:metabolic process
upregulated	contig_18035	Uncharacterized protein TCM_014589	289	20	5.46e-14	0.7335
upregulated	contig_18036	PREDICTED: uncharacterized protein LOC100244084	250	2	9.88e-06	0.605
upregulated	contig_18122	chaperone protein dnaj chloroplastic-like	698	20	2.77e-49	0.716
upregulated	contig_18184	---NA---	280
upregulated	contig_18203	---NA---	1555
upregulated	contig_1831	heat shock 70 kda protein 8-like	2252	20	0	0.9035	1	F:ATP binding
upregulated	contig_18382	plant f25p12-18 protein	794	20	8.51e-62	0.806
upregulated	contig_18386	hypothetical protein JCGZ_08444	1912	20	9.97e-119	0.7645
upregulated	contig_1870	glutathione s-transferase-like	1135	20	1.22e-132	0.9005	3	C:cytoplasm; P:glutathione metabolic process; F:glutathione transferase activity
upregulated	contig_18796	transcriptional corepressor seuss-like	2874	20	2.34e-136	0.678
upregulated	contig_18849	tpa: ac1147-like	539	20	4.43e-19	0.7235
upregulated	contig_18918	aquaporin nip1-1-like	1159	2	0.000209	0.765	4	C:membrane; C:integral component of membrane; P:transport; F:transporter activity
upregulated	contig_18953	ankyrin repeat-containing	824	20	8.1e-50	0.5735	3	P:signal transduction; C:membrane; C:integral component of membrane
upregulated	contig_1905	peroxidase 4-like	1522	20	4.69e-161	0.747	8	F:peroxidase activity; P:response to oxidative stress; F:metal ion binding; P:cellular oxidant detoxification; P:oxidation-reduction process; C:extracellular region; F:heme binding; P:hydrogen peroxide catabolic process
upregulated	contig_19190	udp-glucose pyrophosphorylase 3 isoform partial	3145	20	0	0.8255	3	F:UDP-N-acetylglucosamine diphosphorylase activity; C:cytosol; P:UDP-N-acetylglucosamine biosynthetic process
upregulated	contig_19321	cytochrome oxidase subunit i	1297	20	1.89e-177	0.814	9	F:cytochrome-c oxidase activity; P:oxidative phosphorylation; F:iron ion binding; C:integral component of membrane; P:hydrogen ion transmembrane transport; P:aerobic respiration; C:mitochondrial inner membrane; C:respiratory chain; F:heme binding
upregulated	contig_19428	band 7 family protein	1263	20	0	0.896	8	C:endoplasmic reticulum membrane; P:SREBP signaling pathway; C:plasmodesma; F:cholesterol binding; C:integral component of membrane; C:Golgi apparatus; C:nucleolus; C:vacuolar membrane
upregulated	contig_19482	9-cis-epoxycarotenoid dioxygenase chloroplastic-like	2302	20	0	0.8665	2	F:oxidoreductase activity, acting on single donors with incorporation of molecular oxygen, incorporation of two atoms of oxygen; P:oxidation-reduction process
upregulated	contig_19785	hypothetical protein PHAVU_010G1074000g, partial	407	1	7.02e-05	0.72
upregulated	contig_1990	tryptophan synthase beta chain chloroplastic-like	1836	20	0	0.917	4	C:chloroplast; F:tryptophan synthase activity; F:pyridoxal phosphate binding; P:tryptophan biosynthetic process
upregulated	contig_19939	tmv resistance protein n-like	924	20	1.2e-27	0.5415	3	P:signal transduction; F:ADP binding; P:defense response
upregulated	contig_20134	---NA---	614
upregulated	contig_20145	---NA---	514
upregulated	contig_20210	disease resistance protein at1g50180	629	20	1.06e-64	0.706	3	F:adenyl ribonucleotide binding; F:purine ribonucleoside binding; F:anion binding
upregulated	contig_20312	cc-nbs-lrr class disease resistance isoform 1	383	20	1.04e-30	0.694	3	F:adenyl ribonucleotide binding; F:purine ribonucleoside binding; F:anion binding
upregulated	contig_20729	sulfate thiosulfate import atp-binding protein	984	20	1.58e-98	0.6715	1	F:ATP binding
upregulated	contig_20783	hypothetical protein EGR_11314	459	1	1.37e-05	0.52
upregulated	contig_21037	---NA---	391
upregulated	contig_21166	PREDICTED: uncharacterized protein LOC100266444	1653	20	2.71e-129	0.6775	1	C:membrane
upregulated	contig_2141	phosphoenolpyruvate carboxylase kinase 1-like	1056	20	9.64e-106	0.838	11	C:nucleus; F:ATP binding; F:calmodulin binding; P:abscisic acid-activated signaling pathway; C:cytoplasm; P:protein autophosphorylation; F:calmodulin-dependent protein kinase activity; P:peptidyl-serine phosphorylation; C:plasma membrane; P:intracellular signal transduction; F:calcium-dependent protein serine/threonine kinase activity
upregulated	contig_21448	myb transcription factor family protein	511	20	2.61e-76	0.9865	1	F:DNA binding
upregulated	contig_21512	---NA---	597
upregulated	contig_21586	raffinose synthase family protein	2064	20	0	0.9025	4	C:chloroplast; P:response to abscisic acid; F:galactinol-raffinose galactosyltransferase activity; P:metabolic process
upregulated	contig_2162	transcription factor bhlh130-like	2492	20	1.16e-143	0.6555	5	F:core promoter sequence-specific DNA binding; C:nucleus; P:transcription from RNA polymerase II promoter; F:transcriptional activator activity, RNA polymerase II transcription regulatory region sequence-specific binding; P:positive regulation of transcription from RNA polymerase II promoter
upregulated	contig_2180	spx domain-containing protein 1-like	1054	20	2.64e-102	0.835	4	C:nucleus; P:positive regulation of cellular response to phosphate starvation; C:endoplasmic reticulum; P:cellular response to phosphate starvation
upregulated	contig_21826	---NA---	295
upregulated	contig_21871	---NA---	337
upregulated	contig_21881	white-brown complex protein 11	420	20	3.58e-70	0.918	6	F:ATP binding; P:metabolic process; C:integral component of membrane; P:organic phosphonate transport; P:organophosphate ester transport; F:organic phosphonate transmembrane-transporting ATPase activity
upregulated	contig_22044	---NA---	730
upregulated	contig_22651	phosphoenolpyruvate carboxylase 4-like	536	20	1.33e-66	0.928	4	C:cytosol; P:tricarboxylic acid cycle; P:carbon fixation; F:phosphoenolpyruvate carboxylase activity
upregulated	contig_2312	sec14 like protein	1024	20	5.23e-117	0.896	1	C:cytoplasm
upregulated	contig_23158	---NA---	1002
upregulated	contig_23244	phospholipase d	2158	20	0	0.8615	13	F:2-alkenal reductase [NAD(P)] activity; P:phospholipid catabolic process; P:inositol lipid-mediated signaling; F:phospholipase D activity; F:N-acylphosphatidylethanolamine-specific phospholipase D activity; C:vacuole; P:phosphatidic acid biosynthetic process; P:response to auxin; P:root development; P:galactolipid biosynthetic process; P:oxidation-reduction process; P:regulation of cell migratio…
upregulated	contig_23250	---NA---	727
upregulated	contig_2331	histidine kinase 1-like	2054	20	0	0.767	12	F:phosphorelay sensor kinase activity; F:histidine phosphotransfer kinase activity; P:phosphorelay signal transduction system; C:integral component of membrane; P:response to osmotic stress; P:negative regulation of ethylene-activated signaling pathway; C:endoplasmic reticulum; F:osmosensor activity; P:seed maturation; P:stomatal complex patterning; P:signal transduction by protein phosphorylatio…
upregulated	contig_23343	octicosapeptide phox bem1p domain-containing protein	1399	20	4.39e-68	0.7595	1	C:nucleus
upregulated	contig_23401	pyrroline-5-carboxylate synthetase isoform 2	1320	20	0	0.909	6	F:glutamate 5-kinase activity; C:cytoplasm; F:glutamate-5-semialdehyde dehydrogenase activity; P:proline biosynthetic process; P:oxidation-reduction process; P:phosphorylation
upregulated	contig_23655	---NA---	588
upregulated	contig_23919	probable lrr receptor-like serine threonine-protein kinase at4g08850-like	828	20	2.23e-82	0.681	7	F:nucleotide binding; P:regulation of cellular process; F:oxidoreductase activity; C:membrane; F:protein kinase activity; P:protein phosphorylation; P:single-organism metabolic process
upregulated	contig_23932	probable mediator of rna polymerase ii transcription subunit 37c	465	20	4.08e-19	0.976	1	F:ATP binding
upregulated	contig_241	cold-regulated 413-plasma membrane 2 isoform 1	1020	20	2.44e-111	0.8775	2	C:integral component of membrane; C:vacuolar membrane
upregulated	contig_24127	rrna promoter binding protein	672	16	6.52e-09	0.5756	2	C:integral component of membrane; P:regulation of transcription, DNA-templated
upregulated	contig_24144	phosphoesterase family protein	1875	20	0	0.883	2	F:hydrolase activity, acting on ester bonds; P:metabolic process
upregulated	contig_24330	siroheme synthase-like	769	20	1.59e-43	0.8655	6	C:chloroplast; P:siroheme biosynthetic process; P:oxidation-reduction process; F:precorrin-2 dehydrogenase activity; F:uroporphyrin-III C-methyltransferase activity; P:methylation
upregulated	contig_24623	heat shock 70 kda protein	1466	20	0	0.973	6	F:ATP binding; C:chloroplast; F:2-alkenal reductase [NAD(P)] activity; C:cell wall; P:oxidation-reduction process; C:plasma membrane
upregulated	contig_24767	PREDICTED: uncharacterized protein LOC103344538	889	20	3.99e-129	0.8015	1	C:plasma membrane
upregulated	contig_25078	pentatricopeptide repeat-containing protein mitochondrial-like	261	20	2.95e-47	0.909	10	P:regulation of translation; C:nucleus; F:RNA binding; F:protein binding; C:mitochondrial matrix; P:transcription, DNA-templated; P:cellulose microfibril organization; P:regulation of transcription, DNA-templated; P:cell growth; C:anchored component of membrane
upregulated	contig_25080	u-box domain-containing protein 33-like	1103	20	8.12e-145	0.8165	5	F:ubiquitin-protein transferase activity; F:ATP binding; F:protein serine/threonine kinase activity; P:protein phosphorylation; P:protein ubiquitination
upregulated	contig_25262	---NA---	567
upregulated	contig_25341	---NA---	526
upregulated	contig_25586	lipid storage droplets surface-binding protein 1	642	15	1.2e-09	0.5173	2	C:membrane; C:integral component of membrane
upregulated	contig_26082	embryogenesis-associated protein emb8-like	481	20	3.16e-33	0.821	4	F:nucleic acid binding; P:RNA phosphodiester bond hydrolysis, endonucleolytic; F:RNA-DNA hybrid ribonuclease activity; P:embryo development ending in seed dormancy
upregulated	contig_2636	cytochrome c oxidase subunit 2	1542	15	5.09e-18	0.5693	10	F:nucleotide binding; P:purine ribonucleotide biosynthetic process; P:ion transport; F:transmembrane transporter activity; C:cytoplasm; C:membrane; F:ion binding; P:purine ribonucleoside monophosphate biosynthetic process; F:ligase activity; P:purine ribonucleoside biosynthetic process
upregulated	contig_2644	---NA---	492
upregulated	contig_2647	acetyl- -benzylalcohol acetyltransferase-like	1390	20	4.05e-102	0.633	3	F:transferase activity, transferring acyl groups other than amino-acyl groups; P:metabolic process; F:transferase activity
upregulated	contig_27074	---NA---	365
upregulated	contig_27310	---NA---	464
upregulated	contig_27492	early light-induced protein	218	20	3.82e-28	0.8445	1	C:integral component of membrane
upregulated	contig_27561	g-type lectin s-receptor-like serine threonine-protein kinase at5g24080-like	638	20	5.2e-118	0.865	7	F:ATP binding; P:recognition of pollen; C:integral component of membrane; F:protein serine/threonine kinase activity; F:carbohydrate binding; P:protein phosphorylation; C:plasma membrane
upregulated	contig_278	probable inorganic phosphate transporter 1-9-like	2137	20	2.06e-111	0.8335	3	C:integral component of plasma membrane; F:substrate-specific transmembrane transporter activity; P:transmembrane transport
upregulated	contig_28074	hypothetical protein BDFG_09353	287	6	1.22e-05	0.805
upregulated	contig_281	kda class i heat shock protein	562	20	2.83e-62	0.843	1	C:cytoplasm
upregulated	contig_2867	kda class ii heat shock	982	20	5.74e-76	0.9095	1	C:cytoplasm
upregulated	contig_28905	uroporphyrinogen-iii c-methyltransferase	208	20	3.66e-39	0.9855	6	C:chloroplast; P:siroheme biosynthetic process; P:oxidation-reduction process; F:precorrin-2 dehydrogenase activity; F:uroporphyrin-III C-methyltransferase activity; P:methylation
upregulated	contig_29050	membrane lipoprotein lipid attachment site-like	1019	20	1.36e-147	0.899
upregulated	contig_2909	late embryogenesis abundant group 2 isoform 1	1295	20	1.57e-121	0.8895	6	C:plasmodesma; C:cytosol; P:response to desiccation; C:Golgi apparatus; P:response to cytokinin; C:plasma membrane
upregulated	contig_29405	glycosyl hydrolase family 17 family protein	922	20	1.56e-123	0.8215	4	P:carbohydrate metabolic process; F:glucan endo-1,3-beta-D-glucosidase activity; C:anchored component of plasma membrane; F:polysaccharide binding
upregulated	contig_2959	Uncharacterized protein TCM_005198	625	20	1.67e-34	0.8365
upregulated	contig_29764	-like family protein	555	20	3.37e-58	0.9575	4	C:cytoplasm; C:integral component of membrane; P:response to cadmium ion; P:response to lead ion
upregulated	contig_29834	---NA---	1046
upregulated	contig_30600	---NA---	530
upregulated	contig_31591	g-type lectin s-receptor-like serine threonine-protein kinase at5g24080-like	1525	20	0	0.908	7	F:ATP binding; P:recognition of pollen; C:integral component of membrane; F:protein serine/threonine kinase activity; F:carbohydrate binding; P:protein phosphorylation; C:plasma membrane
upregulated	contig_3201	g-type lectin s-receptor-like serine threonine-protein kinase rlk1-like	655	20	1.02e-83	0.6945	4	F:nucleotide binding; F:protein serine/threonine kinase activity; P:protein phosphorylation; C:plasma membrane
upregulated	contig_3225	basic 7s globulin-like	1672	20	1.34e-138	0.696	3	F:aspartic-type endopeptidase activity; P:protein catabolic process; P:proteolysis
upregulated	contig_32361	phosphoenolpyruvate carboxylase 4-like	330	20	2.06e-43	0.9475	4	C:cytosol; P:tricarboxylic acid cycle; P:carbon fixation; F:phosphoenolpyruvate carboxylase activity
upregulated	contig_3263	---NA---	332
upregulated	contig_3347	filament-like plant protein 4	2130	20	0	0.7635	1	C:membrane
upregulated	contig_3351	acid phosphatase vanadium-dependent haloperoxidase-related protein	1100	20	5.74e-105	0.844	3	F:peroxidase activity; C:integral component of membrane; C:plasma membrane
upregulated	contig_33703	---NA---	466
upregulated	contig_3378	hypothetical protein L484_004093	1248	20	1.16e-42	0.5665	2	C:membrane; C:integral component of membrane
upregulated	contig_3385	leucine-rich repeat family isoform 1	2413	20	0	0.7995	1	C:membrane
upregulated	contig_3394	integral membrane hpp family protein	1375	20	8.05e-113	0.7825	3	F:oxidoreductase activity; C:integral component of membrane; P:oxidation-reduction process
upregulated	contig_34292	---NA---	1162
upregulated	contig_35247	uncharacterized membrane	268	20	9.79e-22	0.912	4	P:ion transport; C:integral component of membrane; C:extracellular region; C:plasma membrane
upregulated	contig_3653	bag family molecular chaperone regulator 6	2426	20	2.21e-88	0.532	6	F:calmodulin binding; C:plasmodesma; F:chaperone binding; P:vegetative to reproductive phase transition of meristem; P:induction of programmed cell death; P:defense response to fungus
upregulated	contig_368	heat shock protein 83-like	2154	20	0	0.9715	9	F:ATP binding; P:response to heat; P:response to arsenic-containing substance; C:cell wall; C:cytosol; F:unfolded protein binding; P:protein folding; P:defense response to bacterium; C:plasma membrane
upregulated	contig_37237	hypothetical protein JCGZ_10167	258	19	3.37e-06	0.7342
upregulated	contig_37307	retroelement pol polyprotein	857	20	1.92e-39	0.496	12	F:nucleotide binding; F:nucleic acid binding; F:ATPase activity; F:ATP binding; F:ATPase activity, coupled to transmembrane movement of substances; P:transmembrane transport; P:metabolic process; C:membrane; C:integral component of membrane; P:DNA integration; F:ADP binding; P:transport
upregulated	contig_3738	methyladenine glycosylase family protein	1985	20	0	0.811	4	F:DNA-3-methyladenine glycosylase activity; P:base-excision repair; P:glutamine metabolic process; F:transferase activity
upregulated	contig_3744	caffeoylshikimate esterase isoform x1	1615	20	0	0.8095	3	P:lipid metabolic process; F:lipase activity; C:plasma membrane
upregulated	contig_37717	serine threonine-protein kinase	274	20	3.1e-21	0.7585	3	F:ATP binding; F:protein serine/threonine kinase activity; P:protein phosphorylation
upregulated	contig_3799	ribonuclease 3 family protein	786	20	1.61e-66	0.7475	7	P:RNA phosphodiester bond hydrolysis, endonucleolytic; C:chloroplast; F:ribonuclease III activity; P:polar nucleus fusion; F:double-stranded RNA binding; P:RNA processing; C:vacuole
upregulated	contig_38237	hypothetical protein PABG_06807	411	20	2.49e-45	0.7055
upregulated	contig_38353	serine threonine-protein kinase	617	14	2.29e-21	0.5043	2	F:protein kinase activity; P:phosphorylation
upregulated	contig_3921	protein mother of ft and tf 1-like	714	20	4.52e-82	0.796	5	C:nucleus; P:positive regulation of seed germination; F:phosphatidylethanolamine binding; P:response to abscisic acid; C:cytoplasm
upregulated	contig_39825	squamosa promoter-binding-like protein 8	465	20	1.99e-26	0.8085	5	C:nucleus; F:DNA binding; P:anther development; P:microsporogenesis; P:megasporogenesis
upregulated	contig_4083	probable transcription factor glk2	1870	20	8.52e-132	0.71	4	F:DNA binding; C:nucleus; P:transcription, DNA-templated; P:regulation of transcription, DNA-templated
upregulated	contig_41205	---NA---	334
upregulated	contig_4125	peroxidase 17-like	1462	20	0	0.8885	9	F:peroxidase activity; P:response to oxidative stress; F:metal ion binding; P:cellular oxidant detoxification; C:cytosol; P:oxidation-reduction process; C:extracellular region; F:heme binding; P:hydrogen peroxide catabolic process
upregulated	contig_4143	protein fantastic four 3	1047	20	6.58e-47	0.686
upregulated	contig_4240	p-glycoprotein 9 isoform 1	2939	20	0	0.8865	8	F:ATP binding; F:taurine-transporting ATPase activity; P:drug transmembrane transport; P:metabolic process; C:integral component of membrane; P:amine transport; P:xenobiotic transport; F:xenobiotic-transporting ATPase activity
upregulated	contig_4243	---NA---	579
upregulated	contig_42467	---NA---	257
upregulated	contig_43382	---NA---	444
upregulated	contig_44224	phosphatase 2c family	316	20	2.96e-20	0.7525	5	F:protein serine/threonine phosphatase activity; C:nucleus; P:response to abscisic acid; F:metal ion binding; P:protein dephosphorylation
upregulated	contig_4613	phosphoenolpyruvate carboxylase kinase	1486	20	2.39e-147	0.8435	11	C:nucleus; F:ATP binding; F:calmodulin binding; P:abscisic acid-activated signaling pathway; C:cytoplasm; P:protein autophosphorylation; F:calmodulin-dependent protein kinase activity; P:peptidyl-serine phosphorylation; C:plasma membrane; P:intracellular signal transduction; F:calcium-dependent protein serine/threonine kinase activity
upregulated	contig_462	beta-amylase chloroplastic-like	1783	20	0	0.9345	4	C:nucleus; F:beta-amylase activity; C:cytosol; P:starch catabolic process
upregulated	contig_4798	inactive beta-amylase 9	1916	20	0	0.847	2	P:polysaccharide catabolic process; F:beta-amylase activity
upregulated	contig_4825	gtp-binding nuclear protein ran-3-like	1396	20	8.39e-140	0.937	12	F:GTP binding; C:nucleus; P:ribosomal subunit export from nucleus; C:plasmodesma; F:protein binding; P:small GTPase mediated signal transduction; F:GTPase activity; P:protein import into nucleus; C:membrane; P:metabolic process; C:cytosol; C:Golgi apparatus
upregulated	contig_4860	hypothetical protein PRUPE_ppa003792mg	2121	20	0	0.8115	3	C:plasmodesma; C:integral component of membrane; C:extracellular region
upregulated	contig_4861	---NA---	782
upregulated	contig_4898	probable folate-biopterin transporter 7-like	1567	20	0	0.869	2	C:integral component of membrane; P:transport
upregulated	contig_4927	Uncharacterized protein TCM_014589	822	20	1.77e-44	0.683	1	F:protein binding
upregulated	contig_4961	anthocyanidin 3-o-glucosyltransferase 5-like	1508	20	0	0.778	5	P:flavonoid glucuronidation; F:quercetin 3-O-glucosyltransferase activity; C:intracellular membrane-bounded organelle; F:quercetin 7-O-glucosyltransferase activity; P:flavonoid biosynthetic process
upregulated	contig_4987	xh xs domain-containing family protein	1999	20	2.68e-172	0.7535	4	P:RNA phosphodiester bond hydrolysis, endonucleolytic; F:ribonuclease P activity; P:gene silencing by RNA; C:nucleolar ribonuclease P complex
upregulated	contig_5178	transcription factor hy5-like	970	20	3.14e-76	0.919	12	C:nucleus; P:positive regulation of anthocyanin metabolic process; F:transcription factor activity, sequence-specific DNA binding; P:regulation of photomorphogenesis; P:response to abscisic acid; F:double-stranded DNA binding; P:red or far-red light signaling pathway; P:regulation of transcription, DNA-templated; F:sequence-specific DNA binding; P:gibberellic acid mediated signaling pathway; P:po…
upregulated	contig_5318	flavonol synthase	1357	20	0	0.8425	7	F:L-ascorbic acid binding; P:flavonol biosynthetic process; C:cytoplasm; F:iron ion binding; F:flavonol synthase activity; F:naringenin 3-dioxygenase activity; P:oxidation-reduction process
upregulated	contig_5453	hydrophobic protein lti6a	309	20	3.23e-18	0.9245	3	P:response to cold; C:integral component of membrane; C:cytoplasmic, membrane-bounded vesicle
upregulated	contig_5492	uncharacterized methyltransferase chloroplastic-like	1274	20	0	0.857	3	F:S-adenosylmethionine-dependent methyltransferase activity; C:plastoglobule; P:methylation
upregulated	contig_560	homeobox-leucine zipper protein athb-12-like	1460	20	1.13e-110	0.788	6	C:nucleus; F:transcription factor activity, sequence-specific DNA binding; P:transcription, DNA-templated; C:integral component of membrane; P:regulation of transcription, DNA-templated; F:sequence-specific DNA binding
upregulated	contig_5669	acyltransferase-like protein chloroplastic-like	2267	20	0	0.7845	4	P:triglyceride biosynthetic process; F:diacylglycerol O-acyltransferase activity; P:phytol metabolic process; C:plastoglobule
upregulated	contig_5716	nitrate reductase	2451	20	0	0.8735	9	F:nitrate reductase (NADPH) activity; F:nitrate reductase [NAD(P)H] activity; F:molybdenum ion binding; P:oxidation-reduction process; P:nitric oxide biosynthetic process; F:nitrate reductase (NADH) activity; F:heme binding; F:molybdopterin cofactor binding; P:nitrate assimilation
upregulated	contig_572	70 kda peptidyl-prolyl isomerase-like	2168	20	0	0.898	6	C:endoplasmic reticulum membrane; F:peptidyl-prolyl cis-trans isomerase activity; F:FK506 binding; P:chaperone-mediated protein folding; C:integral component of membrane; P:protein peptidyl-prolyl isomerization
upregulated	contig_5742	serine threonine-protein kinase sapk3-like	1134	20	7.13e-178	0.907	6	C:nucleus; F:ATP binding; C:cytoplasm; F:protein serine/threonine kinase activity; P:protein phosphorylation; P:intracellular signal transduction
upregulated	contig_600	cucumber peeling	522	20	7.02e-64	0.745	3	F:electron carrier activity; C:integral component of membrane; C:anchored component of plasma membrane
upregulated	contig_6070	rna polymerase sigma factor chloroplastic mitochondrial-like	2129	20	0	0.8535	9	F:DNA binding; C:chloroplast; F:transcription factor activity, sequence-specific DNA binding; F:plastid sigma factor activity; P:photosystem II assembly; P:positive regulation of transcription, DNA-templated; C:mitochondrion; P:DNA-templated transcription, initiation; P:chloroplast organization
upregulated	contig_623	squamosa promoter-binding protein 1-like	917	20	5.34e-39	0.729	2	C:nucleus; F:DNA binding
upregulated	contig_6268	cysteine-rich rlk	1019	20	9.09e-159	0.791	10	F:chitinase activity; F:ATP binding; P:carbohydrate metabolic process; C:plasmodesma; P:chitin catabolic process; C:integral component of membrane; F:protein serine/threonine kinase activity; P:protein phosphorylation; P:defense response; C:plasma membrane
upregulated	contig_6269	cysteine-rich rlk isoform 3	1395	20	2.6e-162	0.756	10	F:chitinase activity; F:ATP binding; P:carbohydrate metabolic process; C:plasmodesma; P:chitin catabolic process; C:integral component of membrane; F:protein serine/threonine kinase activity; P:protein phosphorylation; P:defense response; C:plasma membrane
upregulated	contig_6328	anthranilate n-benzoyltransferase	1634	20	3.66e-167	0.681	1	F:alcohol O-acetyltransferase activity
upregulated	contig_6371	galactinol synthase family protein	1388	20	0	0.882	2	F:transferase activity, transferring glycosyl groups; P:metabolic process
upregulated	contig_6405	aldolase-type tim barrel family protein	1343	20	3.92e-172	0.904	6	P:posttranscriptional regulation of gene expression; C:nucleus; P:heat acclimation; C:cell wall; P:metabolic process; F:serine-type endopeptidase activity
upregulated	contig_6565	calcineurin b-like protein-interacting protein kinase	1797	20	0	0.8925	4	F:ATP binding; P:signal transduction; F:protein serine/threonine kinase activity; P:protein phosphorylation
upregulated	contig_6608	probable protein phosphatase 2c 24	1679	20	0	0.759	3	F:protein serine/threonine phosphatase activity; F:metal ion binding; P:protein dephosphorylation
upregulated	contig_67	glutamate synthase	2725	20	0	0.921	11	C:chloroplast stroma; P:glutamate biosynthetic process; F:FMN binding; F:iron ion binding; F:glutamate synthase (NADH) activity; F:flavin adenine dinucleotide binding; P:ammonia assimilation cycle; P:oxidation-reduction process; P:developmental growth; F:iron-sulfur cluster binding; P:response to cytokinin
upregulated	contig_673	---NA---	468
upregulated	contig_6818	purple acid phosphatase 22-like	1498	20	0	0.868	4	F:metal ion binding; C:integral component of membrane; P:dephosphorylation; F:acid phosphatase activity
upregulated	contig_689	non-symbiotic hemoglobin	843	20	1.16e-93	0.911	10	F:oxygen binding; C:plasmodesma; F:metal ion binding; P:oxygen transport; C:cell wall; C:cytosol; P:nitrogen fixation; F:oxygen transporter activity; C:plasma membrane; F:heme binding
upregulated	contig_6931	phosphatase family protein	1095	20	3.02e-161	0.878	2	P:metabolic process; F:hydrolase activity
upregulated	contig_697	cytochrome b	1097	20	3.4e-101	0.6845	4	P:oxidation-reduction process; P:single-organism cellular process; C:membrane part; C:intracellular part
upregulated	contig_7071	glucose-6-phosphate dehydrogenase family protein	1998	20	0	0.9195	5	F:NADP binding; P:pentose-phosphate shunt; P:oxidation-reduction process; P:glucose metabolic process; F:glucose-6-phosphate dehydrogenase activity
upregulated	contig_7139	probable nucleoredoxin 2	1814	20	0	0.87	3	F:metal ion binding; C:intracellular; P:intracellular signal transduction
upregulated	contig_716	c2 domain-containing protein at1g53590-like	2228	20	0	0.804	1	C:integral component of membrane
upregulated	contig_7205	zinc finger ccch domain-containing protein 11-like	484	20	1.92e-86	0.9015	1	F:metal ion binding
upregulated	contig_7267	serine threonine-protein kinase sapk2-like	1665	20	0	0.9085	6	C:nucleus; F:ATP binding; C:cytoplasm; F:protein serine/threonine kinase activity; P:protein phosphorylation; P:intracellular signal transduction
upregulated	contig_7298	protein gdap2 homolog	778	20	2.06e-106	0.8425	1	C:cytoplasm
upregulated	contig_7320	ethylene-responsive transcription factor erf027-like	1118	20	3.23e-25	0.742	5	C:nucleus; F:DNA binding; F:transcription factor activity, sequence-specific DNA binding; P:transcription, DNA-templated; P:regulation of transcription, DNA-templated
upregulated	contig_7574	haloacid dehalogenase-like hydrolase superfamily protein	1338	20	5.25e-154	0.8075	4	C:nucleus; P:metabolic process; C:integral component of membrane; F:hydrolase activity
upregulated	contig_7732	btb poz and taz domain-containing protein 1-like	1536	20	0	0.852	6	C:nucleus; F:histone acetyltransferase activity; F:zinc ion binding; F:transcription cofactor activity; P:regulation of transcription, DNA-templated; P:histone acetylation
upregulated	contig_7772	seed maturation protein lea 4	655	20	1.92e-11	0.842	1	P:embryo development
upregulated	contig_7773	seed maturation protein lea 4	202	20	1.46e-10	0.8185	1	P:embryo development
upregulated	contig_7793	spx domain-containing protein 3-like	1275	20	1.41e-93	0.8855	2	C:endoplasmic reticulum; P:cellular response to phosphate starvation
upregulated	contig_7809	---NA---	663
upregulated	contig_7816	heat shock protein 101	3254	20	0	0.9535	7	C:chloroplast stroma; F:ATP binding; P:protein metabolic process; P:response to heat; P:positive regulation of translation; C:chloroplast envelope; P:protein unfolding
upregulated	contig_7903	nadp-dependent malic enzyme-like	1818	20	0	0.944	11	F:oxaloacetate decarboxylase activity; C:chloroplast; F:zinc ion binding; F:protein homodimerization activity; P:malate metabolic process; P:protein homotetramerization; F:NAD binding; F:malate dehydrogenase (decarboxylating) (NAD+) activity; P:oxidation-reduction process; F:malate dehydrogenase (decarboxylating) (NADP+) activity; F:cobalt ion binding
upregulated	contig_7961	---NA---	258
upregulated	contig_8140	glycerophosphodiester phosphodiesterase gde1-like	586	20	1.16e-77	0.882	5	F:magnesium ion binding; P:glycerophospholipid catabolic process; F:glycerophosphodiester phosphodiesterase activity; C:plastid; P:cellular phosphate ion homeostasis
upregulated	contig_8141	glycerophosphodiester phosphodiesterase gde1-like	294	20	5.89e-49	0.8865	5	F:magnesium ion binding; P:glycerophospholipid catabolic process; F:glycerophosphodiester phosphodiesterase activity; C:plastid; P:cellular phosphate ion homeostasis
upregulated	contig_8518	protein phosphatase 2c 37-like	1801	20	0	0.772	3	F:protein serine/threonine phosphatase activity; F:metal ion binding; P:protein dephosphorylation
upregulated	contig_8598	zinc finger ccch domain-containing protein 11-like	712	20	2.29e-88	0.9515	1	F:metal ion binding
upregulated	contig_8690	malectin receptor protein kinase family protein isoform 2	1335	20	2.79e-65	0.7365	4	F:ATP binding; C:integral component of membrane; P:protein phosphorylation; F:protein kinase C activity
upregulated	contig_8749	---NA---	1136
upregulated	contig_8836	glycerophosphodiester phosphodiesterase gde1-like	861	20	1.3e-89	0.8865	5	F:magnesium ion binding; P:glycerophospholipid catabolic process; F:glycerophosphodiester phosphodiesterase activity; C:plastid; P:cellular phosphate ion homeostasis
upregulated	contig_8999	proteasome subunit alpha type-6	314	20	1.87e-49	0.991	5	C:nucleus; C:cytoplasm; C:proteasome core complex, alpha-subunit complex; F:threonine-type endopeptidase activity; P:ubiquitin-dependent protein catabolic process
upregulated	contig_9014	pathogenesis-related protein sth-2	1039	20	5.98e-86	0.862	10	C:nucleus; F:protein phosphatase inhibitor activity; P:response to biotic stimulus; P:abscisic acid-activated signaling pathway; P:negative regulation of catalytic activity; P:regulation of protein serine/threonine phosphatase activity; C:cytoplasm; F:abscisic acid binding; F:receptor activity; P:defense response
upregulated	contig_9046	traf-like family	940	20	9.05e-65	0.6505
upregulated	contig_9086	transmembrane protein 53	1792	20	0	0.8045	2	P:metabolic process; F:hydrolase activity
upregulated	contig_909	---NA---	561
upregulated	contig_9346	maturase partial	832	20	9.77e-51	0.813	3	C:mitochondrion; C:integral component of membrane; P:mRNA processing
upregulated	contig_9562	abc transporter g family member 11-like	1304	20	5.44e-27	0.747	6	F:ATP binding; F:ATPase activity, coupled to transmembrane movement of substances; P:transmembrane transport; P:metabolic process; C:integral component of membrane; C:plasma membrane
upregulated	contig_9622	hypothetical protein MTR_1g088800	846	4	1.1e-16	0.8675
upregulated	contig_9653	heptahelical protein 4 isoform 2	1752	20	0	0.895	2	C:integral component of membrane; P:response to hormone
upregulated	contig_9904	eid1-like f-box protein 3-like	811	20	1.18e-132	0.8385	6	C:nucleus; P:abscisic acid-activated signaling pathway; P:response to salt stress; P:vegetative to reproductive phase transition of meristem; P:regulation of seed germination; P:response to water deprivation
upregulated	contig_995	PREDICTED: uncharacterized protein LOC101305279	433	13	1e-10	0.6892
upregulated	contig_9999	isoprene synthase	2094	20	0	0.7495	7	C:chloroplast stroma; F:magnesium ion binding; P:metabolic process; P:response to wounding; P:response to jasmonic acid; P:response to herbivore; F:terpene synthase activity
downregulated	contig_10076	glutaredoxin family protein	1033	20	4.37e-54	0.898	5	C:cell; F:protein disulfide oxidoreductase activity; F:electron carrier activity; P:cell redox homeostasis; P:oxidation-reduction process
downregulated	contig_10151	cinnamate 4-hydroxylase	1595	20	0	0.9605	7	F:iron ion binding; P:lignin metabolic process; P:secondary metabolite biosynthetic process; C:integral component of membrane; P:oxidation-reduction process; F:trans-cinnamate 4-monooxygenase activity; F:heme binding
downregulated	contig_10221	duf4228 domain protein	1103	20	1.23e-44	0.653
downregulated	contig_10252	duf241 domain protein	1133	20	1.29e-133	0.7735
downregulated	contig_10279	atp binding	1278	20	4.51e-70	0.818	7	F:ATP binding; C:plasmodesma; C:integral component of membrane; F:protein serine/threonine kinase activity; P:protein phosphorylation; P:defense response; C:plasma membrane
downregulated	contig_10280	atp binding	1509	20	7.06e-180	0.7505	6	C:plasmodesma; P:regulation of cellular process; F:protein serine/threonine kinase activity; P:protein phosphorylation; P:defense response; C:plasma membrane
downregulated	contig_10311	ankyrin repeat-containing protein at3g12360-like	729	20	2.39e-41	0.577	3	P:signal transduction; C:membrane; C:integral component of membrane
downregulated	contig_10368	serine carboxypeptidase 24	1800	20	0	0.891	6	C:extracellular space; C:integral component of membrane; F:serine-type carboxypeptidase activity; P:brassinosteroid mediated signaling pathway; C:vacuole; P:proteolysis involved in cellular protein catabolic process
downregulated	contig_10376	nodulin 21 -like transporter family protein isoform 1	871	20	4.47e-171	0.88	4	P:transmembrane transport; F:transmembrane transporter activity; C:integral component of membrane; C:plasma membrane
downregulated	contig_10463	geraniol 8-hydroxylase-like	1788	20	1.43e-104	0.7105	4	F:metal ion binding; C:membrane; P:secondary metabolite biosynthetic process; F:oxidoreductase activity, acting on paired donors, with incorporation or reduction of molecular oxygen, NAD(P)H as one donor, and incorporation of one atom of oxygen
downregulated	contig_10659	nitrate transporter -like	1193	20	0	0.833	3	C:integral component of membrane; P:transport; F:transporter activity
downregulated	contig_1074	anthocyanidin reductase	1455	20	0	0.9185	4	F:coenzyme binding; F:anthocyanidin reductase activity; P:oxidation-reduction process; P:negative regulation of flavonoid biosynthetic process
downregulated	contig_10750	PREDICTED: uncharacterized protein LOC103417291	760	20	1.11e-28	0.6185
downregulated	contig_10765	---NA---	559
downregulated	contig_10804	short-chain alcohol dehydrogenase	1038	20	5.97e-128	0.7975	2	F:oxidoreductase activity; P:oxidation-reduction process
downregulated	contig_10864	serine threonine-protein kinase	2648	20	0	0.7325	3	F:ATP binding; F:protein serine/threonine kinase activity; P:protein phosphorylation
downregulated	contig_1097	ethylene-responsive transcription factor rap2-4-like	2192	20	2.83e-99	0.689	5	F:DNA binding; C:nucleus; F:transcription factor activity, sequence-specific DNA binding; P:transcription, DNA-templated; P:regulation of transcription, DNA-templated
downregulated	contig_11024	mitogen-activated protein kinase kinase kinase 3-like	1456	20	1.5e-136	0.6875	4	F:nucleotide binding; F:receptor signaling protein serine/threonine kinase activity; P:signal transduction by protein phosphorylation; C:intracellular
downregulated	contig_11036	phenylalanine ammonia-lyase-like	2545	20	0	0.8655	4	P:L-phenylalanine catabolic process; C:cytoplasm; F:phenylalanine ammonia-lyase activity; P:cinnamic acid biosynthetic process
downregulated	contig_1104	cct motif family protein isoform partial	1460	20	1.15e-52	0.659
downregulated	contig_11139	oligopeptide transporter 1-like	2217	20	0	0.8845	2	P:transmembrane transport; C:integral component of membrane
downregulated	contig_11140	oligopeptide transporter 1-like	302	20	6.73e-48	0.878	2	P:transmembrane transport; C:integral component of membrane
downregulated	contig_11183	leucoanthocyanidin dioxygenase	1479	20	0	0.843	3	F:iron ion binding; P:oxidation-reduction process; F:leucocyanidin oxygenase activity
downregulated	contig_11250	alpha beta-hydrolases superfamily protein isoform 1	405	20	7.38e-22	0.5295	2	P:lipid metabolic process; F:hydrolase activity
downregulated	contig_11264	thaumatin-like protein	427	20	2.52e-50	0.9295	4	F:protein binding; P:killing of cells of other organism; C:extracellular region; P:defense response to fungus
downregulated	contig_11333	glutamate receptor -like	2886	20	0	0.782	5	P:ion transport; C:integral component of membrane; P:ionotropic glutamate receptor signaling pathway; F:ionotropic glutamate receptor activity; P:response to stress
downregulated	contig_114	transcription factor ibh1-like	1045	20	1.41e-46	0.6765	1	F:protein dimerization activity
downregulated	contig_1142	phenylalanine ammonia-lyase	2463	20	0	0.928	4	P:L-phenylalanine catabolic process; C:cytoplasm; F:phenylalanine ammonia-lyase activity; P:cinnamic acid biosynthetic process
downregulated	contig_11421	tcp family transcription factor 4 isoform 1	2107	20	1.52e-149	0.7335	1	P:leaf development
downregulated	contig_11435	ethylene-responsive transcription factor erf053-like	2708	20	5.56e-156	0.6775	5	F:DNA binding; C:nucleus; F:transcription factor activity, sequence-specific DNA binding; P:transcription, DNA-templated; P:regulation of transcription, DNA-templated
downregulated	contig_11509	alpha beta-hydrolases superfamily protein isoform 1	1239	20	0	0.819	3	P:metabolic process; C:integral component of membrane; F:hydrolase activity
downregulated	contig_11516	receptor like protein	370	20	8.85e-46	0.7635	4	C:integral component of membrane; P:phosphorylation; F:binding; F:kinase activity
downregulated	contig_11527	phosphate-responsive 1 family protein	1222	20	4.3e-176	0.8755
downregulated	contig_11544	calmodulin-like protein 1-like	906	20	5.21e-84	0.758	1	F:calcium ion binding
downregulated	contig_11605	---NA---	288
downregulated	contig_11636	abc transporter g family member 14-like	2288	20	0	0.8935	11	F:ATP binding; F:protein binding; P:transmembrane transport; P:metabolic process; C:integral component of membrane; P:cotyledon vascular tissue pattern formation; P:organic phosphonate transport; P:organophosphate ester transport; F:organic phosphonate transmembrane-transporting ATPase activity; P:stem vascular tissue pattern formation; C:plasma membrane
downregulated	contig_11643	cytochrome p450 82a3-like	1655	20	0	0.794	6	F:iron ion binding; F:oxidoreductase activity, acting on paired donors, with incorporation or reduction of molecular oxygen; C:integral component of membrane; P:oxidation-reduction process; F:monooxygenase activity; F:heme binding
downregulated	contig_11710	cytochrome p450 71a1-like	960	20	2.96e-124	0.899	6	F:iron ion binding; P:secondary metabolite biosynthetic process; C:integral component of membrane; F:oxidoreductase activity, acting on paired donors, with incorporation or reduction of molecular oxygen, NAD(P)H as one donor, and incorporation of one atom of oxygen; P:oxidation-reduction process; F:heme binding
downregulated	contig_11733	triacylglycerol lipase 2-like	656	20	3.56e-61	0.841	3	P:lipid catabolic process; C:integral component of membrane; F:triglyceride lipase activity
downregulated	contig_11891	protein p21-like	413	20	2.34e-68	0.8525
downregulated	contig_11904	duf594 family protein	2349	20	0	0.67	2	C:membrane; C:integral component of membrane
downregulated	contig_11931	---NA---	749
downregulated	contig_11937	probable lrr receptor-like serine threonine-protein kinase at4g36180-like	2065	20	1.13e-150	0.6665	2	C:membrane; C:integral component of membrane
downregulated	contig_11988	probable calcium-binding protein cml31	933	20	2.01e-65	0.7675	1	F:calcium ion binding
downregulated	contig_11993	calcium-binding protein cml37-like	597	20	8.23e-32	0.7115	1	F:calcium ion binding
downregulated	contig_11995	beta-hexosaminidase 3-like	2014	20	0	0.8685	4	P:carbohydrate metabolic process; C:plant-type cell wall; F:beta-N-acetylhexosaminidase activity; C:plasma membrane
downregulated	contig_12024	lysosomal pro-x carboxypeptidase-like	810	20	1.51e-124	0.836	3	F:carboxypeptidase activity; P:proteolysis; F:serine-type peptidase activity
downregulated	contig_1205	wrky dna-binding protein isoform 1	1328	20	3.7e-91	0.6575	1	F:DNA binding
downregulated	contig_12261	auxin-induced protein 5ng4-like	1695	20	6.5e-94	0.5905	4	P:transmembrane transport; F:transmembrane transporter activity; C:integral component of membrane; P:amino acid transport
downregulated	contig_12278	---NA---	604
downregulated	contig_1239	phosphatidylinositol:ceramide inositolphosphotransferase 3	1219	20	1.09e-144	0.8585	3	F:inositol phosphoceramide synthase activity; C:integral component of membrane; P:sphingolipid biosynthetic process
downregulated	contig_12391	lysosomal pro-x carboxypeptidase-like	1079	20	5.15e-116	0.883	3	P:proteolysis; F:serine-type carboxypeptidase activity; F:dipeptidyl-peptidase activity
downregulated	contig_12428	disease resistance protein rps2-like	392	20	1.41e-45	0.712	5	F:adenyl ribonucleotide binding; F:purine ribonucleoside binding; F:anion binding; P:cellular process; P:response to stimulus
downregulated	contig_12459	PREDICTED: uncharacterized protein LOC107828994	709	2	0.000767	0.58
downregulated	contig_1250	---NA---	981
downregulated	contig_12501	protein radialis-like 1-like	609	20	1.62e-42	0.794	2	C:nucleus; F:DNA binding
downregulated	contig_1251	auxin-induced protein 5ng4	1643	20	2.04e-156	0.6835	3	P:transmembrane transport; F:transmembrane transporter activity; C:plasma membrane
downregulated	contig_12652	probable protein phosphatase 2c 25	1469	20	2.99e-154	0.7855	6	F:protein serine/threonine phosphatase activity; C:nucleus; P:abscisic acid-activated signaling pathway; P:stomatal lineage progression; F:metal ion binding; P:protein dephosphorylation
downregulated	contig_12673	disease resistance family protein lrr family	934	20	1.95e-94	0.6675	2	F:catalytic activity; C:membrane
downregulated	contig_12727	hypothetical protein POPTR_0001s33590g	668	20	4.09e-31	0.645
downregulated	contig_12731	transcription factor as1	2269	20	0	0.8885	13	F:protein homodimerization activity; P:transcription, DNA-templated; P:asymmetric cell division; C:nucleolus; P:response to virus; P:polarity specification of adaxial/abaxial axis; P:defense response to bacterium; C:condensed chromosome; F:DNA binding; P:negative regulation of transcription, DNA-templated; P:regulation of innate immune response; P:leaf formation; P:defense response to fungus
downregulated	contig_12782	protein wvd2-like 1	1359	20	1.41e-87	0.6435
downregulated	contig_12809	flavonol synthase	269	20	2.39e-28	0.8945	4	P:flavonol biosynthetic process; F:flavonol synthase activity; F:metal ion binding; P:oxidation-reduction process
downregulated	contig_12823	protein aspartic protease in guard cell 2-like	205	20	2.3e-24	0.851	4	F:DNA binding; F:aspartic-type endopeptidase activity; P:protein catabolic process; P:proteolysis
downregulated	contig_12849	ppr containing plant-like protein	1556	20	1.44e-173	0.793	3	P:transmembrane transport; C:integral component of membrane; F:uniporter activity
downregulated	contig_1288	quinone oxidoreductase-like protein	1409	20	4.99e-172	0.817	3	F:zinc ion binding; P:oxidation-reduction process; F:NADPH:quinone reductase activity
downregulated	contig_12916	oligopeptide transporter 4-like	2845	20	0	0.9185	2	P:transmembrane transport; C:integral component of membrane
downregulated	contig_13056	---NA---	259
downregulated	contig_13118	wd repeat-containing protein lwd1-like	2119	20	0	0.868
downregulated	contig_13131	beta- -galactosyltransferase 12	1595	11	3.9e-08	0.6118	1	F:transferase activity
downregulated	contig_13238	transcription factor bhlh96-like	1505	20	1.89e-97	0.69	1	F:protein dimerization activity
downregulated	contig_1330	---NA---	1122
downregulated	contig_13321	nbs-lrr disease resistance protein	1881	20	8.13e-115	0.599	2	F:GTP binding; F:ADP binding
downregulated	contig_13334	universal stress protein a-like protein	718	20	1.15e-83	0.838	4	P:metabolic process; C:vacuole; P:response to stress; F:hydrolase activity
downregulated	contig_13364	cytochrome p450 87a3-like	470	20	1.99e-75	0.831	11	F:iron ion binding; F:oxidoreductase activity, acting on paired donors, with incorporation or reduction of molecular oxygen; P:multicellular organism development; C:integral component of membrane; P:brassinosteroid biosynthetic process; C:endoplasmic reticulum; P:oxidation-reduction process; F:monooxygenase activity; P:sterol metabolic process; P:brassinosteroid homeostasis; F:heme binding
downregulated	contig_13374	glucan endo- -beta- basic isoform-like	642	20	3.69e-67	0.8815	7	P:carbohydrate metabolic process; C:cell wall; C:vacuole; F:glucan endo-1,3-beta-D-glucosidase activity; F:cellulase activity; C:anchored component of plasma membrane; F:polysaccharide binding
downregulated	contig_13456	hypothetical protein L484_011438	638	20	1.46e-15	0.818
downregulated	contig_13486	cytochrome b5-like	498	20	4.08e-21	0.811	3	F:metal ion binding; C:integral component of membrane; F:heme binding
downregulated	contig_13536	abc transporter b family member 11-like	591	20	3e-99	0.9345	5	F:ATP binding; F:ATPase activity, coupled to transmembrane movement of substances; P:transmembrane transport; P:metabolic process; C:integral component of membrane
downregulated	contig_13569	auxin-binding protein abp19a-like	392	20	6.1e-41	0.838	11	C:nucleus; F:oxalate decarboxylase activity; P:oxalate metabolic process; C:apoplast; C:integral component of membrane; F:manganese ion binding; C:extracellular matrix; C:plant-type cell wall; F:nutrient reservoir activity; P:response to cytokinin; P:auxin-activated signaling pathway
downregulated	contig_13588	ribonucleoside-diphosphate reductase small	1656	20	0	0.9305	8	F:ribonucleoside-diphosphate reductase activity, thioredoxin disulfide as acceptor; P:multicellular organism development; P:deoxyribonucleoside diphosphate metabolic process; P:deoxyribonucleotide biosynthetic process; C:integral component of membrane; P:oxidation-reduction process; P:regulation of cell cycle; C:ribonucleoside-diphosphate reductase complex
downregulated	contig_1365	choline ethanolamine	924	20	3.86e-136	0.8945	2	F:ethanolamine kinase activity; P:phosphorylation
downregulated	contig_1366	receptor like protein kinase -like	4182	20	0	0.838	4	F:ATP binding; F:protein serine/threonine kinase activity; P:protein phosphorylation; C:plasma membrane
downregulated	contig_13727	protein odorant1	1043	20	1.06e-125	0.7795	1	F:DNA binding
downregulated	contig_13761	cytochrome p450	777	20	4.8e-133	0.8205	6	F:iron ion binding; P:secondary metabolite biosynthetic process; C:integral component of membrane; F:oxidoreductase activity, acting on paired donors, with incorporation or reduction of molecular oxygen, NAD(P)H as one donor, and incorporation of one atom of oxygen; P:oxidation-reduction process; F:heme binding
downregulated	contig_13801	della protein	2255	20	0	0.843	14	P:negative regulation of seed germination; P:hyperosmotic salinity response; P:transcription, DNA-templated; P:regulation of transcription, DNA-templated; P:salicylic acid mediated signaling pathway; F:sequence-specific DNA binding; P:jasmonic acid mediated signaling pathway; P:response to ethylene; P:negative regulation of gibberellic acid mediated signaling pathway; C:nucleus; F:transcription f…
downregulated	contig_13874	nematode resistance hspro2	1636	20	0	0.857	1	P:defense response
downregulated	contig_14322	probable linoleate 9s-lipoxygenase 5	1067	20	1.27e-176	0.8885	4	F:oxidoreductase activity, acting on single donors with incorporation of molecular oxygen, incorporation of two atoms of oxygen; F:metal ion binding; P:oxylipin biosynthetic process; P:oxidation-reduction process
downregulated	contig_14332	bifunctional 3-dehydroquinate dehydratase shikimate chloroplastic-like	1199	20	7.39e-123	0.8755	5	F:NADP binding; F:3-dehydroquinate dehydratase activity; P:shikimate metabolic process; P:oxidation-reduction process; F:shikimate 3-dehydrogenase (NADP+) activity
downregulated	contig_14462	limonoid udp-glucosyltransferase	431	20	3.38e-14	0.775	5	P:flavonoid glucuronidation; F:quercetin 3-O-glucosyltransferase activity; C:intracellular membrane-bounded organelle; F:quercetin 7-O-glucosyltransferase activity; P:flavonoid biosynthetic process
downregulated	contig_14505	serine-threonine protein plant-	2146	20	0	0.7795	5	F:ATP binding; F:oxidoreductase activity; C:integral component of membrane; F:protein serine/threonine kinase activity; P:protein phosphorylation
downregulated	contig_14546	serine carboxypeptidase-like 51-like	1504	20	0	0.8565	2	F:serine-type carboxypeptidase activity; P:proteolysis involved in cellular protein catabolic process
downregulated	contig_1457	ankyrin repeat-containing	715	20	2.59e-52	0.5695	3	P:signal transduction; C:membrane; C:integral component of membrane
downregulated	contig_14611	---NA---	222
downregulated	contig_14622	enth vhs family isoform 1	675	20	2.81e-61	0.636
downregulated	contig_14640	beta- -glucanase	633	20	1.91e-73	0.877	9	P:carbohydrate metabolic process; P:response to biotic stimulus; C:cell wall; P:defense response; C:vacuole; F:glucan endo-1,3-beta-D-glucosidase activity; F:cellulase activity; C:anchored component of plasma membrane; F:polysaccharide binding
downregulated	contig_14797	serine threonine	250	20	2.1e-24	0.678	5	F:nucleotide binding; C:membrane; F:protein kinase activity; P:phosphorylation; P:defense response
downregulated	contig_14854	arginine decarboxylase	1560	20	3.95e-15	0.685	3	P:organonitrogen compound metabolic process; P:cellular metabolic process; F:carboxy-lyase activity
downregulated	contig_14866	major facilitator superfamily protein isoform 3	255	20	9.28e-35	0.828	5	F:nucleotide binding; F:nucleic acid binding; P:transmembrane transport; C:integral component of membrane; F:transporter activity
downregulated	contig_15075	calmodulin-binding family protein	1863	20	0	0.7745
downregulated	contig_15103	s-adenosylmethionine synthase 2-like	1750	20	0	0.9715	6	F:ATP binding; F:metal ion binding; C:cytosol; P:S-adenosylmethionine biosynthetic process; F:methionine adenosyltransferase activity; P:one-carbon metabolic process
downregulated	contig_1514	urease accessory protein g	1055	20	3.79e-172	0.9625	3	P:nitrogen compound metabolic process; F:GTPase activity; F:nickel cation binding
downregulated	contig_15180	aquaporin nip6-1-like	1508	20	1.95e-144	0.891	10	C:integral component of plasma membrane; P:water transport; F:glycerol channel activity; P:cellular water homeostasis; P:glycerol transport; P:urea transmembrane transport; F:water channel activity; F:borate transmembrane transporter activity; P:borate transmembrane transport; F:urea transmembrane transporter activity
downregulated	contig_1524	zinc finger protein constans-like 16	1765	20	6.49e-156	0.648	6	F:zinc ion binding; P:positive regulation of transcription, DNA-templated; P:shade avoidance; C:nucleolus; C:intracellular; P:secondary shoot formation
downregulated	contig_15296	receptor-like protein kinase at1g72540-like	1452	20	0	0.8105	3	F:ATP binding; P:peptidyl-tyrosine phosphorylation; F:non-membrane spanning protein tyrosine kinase activity
downregulated	contig_1542	myb family transcription factor family protein	868	20	3.09e-33	0.907	2	C:nucleus; F:DNA binding
downregulated	contig_15452	linoleate 13s-lipoxygenase 2- chloroplastic-like	222	20	1.13e-41	0.936	4	F:metal ion binding; P:oxylipin biosynthetic process; F:linoleate 13S-lipoxygenase activity; P:oxidation-reduction process
downregulated	contig_15621	proline dehydrogenase mitochondrial-like	1761	20	0	0.839	3	F:proline dehydrogenase activity; P:oxidation-reduction process; P:proline catabolic process
downregulated	contig_15838	sugar transporter erd6-like 7	2181	20	0	0.86	11	C:integral component of plasma membrane; C:chloroplast; C:plant-type vacuole membrane; P:proton transport; F:2-alkenal reductase [NAD(P)] activity; P:zinc II ion transport; F:sugar:proton symporter activity; P:glucose import; P:oxidation-reduction process; F:glucose transmembrane transporter activity; P:glucose transmembrane transport
downregulated	contig_1586	oxidoreductase transition metal ion-binding protein	760	20	5.29e-38	0.809	3	P:response to oxidative stress; C:mitochondrion; C:integral component of membrane
downregulated	contig_15872	s-adenosylmethionine decarboxylase proenzyme-like	1617	20	2.81e-167	0.7775	5	P:spermidine biosynthetic process; C:cytosol; P:spermine biosynthetic process; F:adenosylmethionine decarboxylase activity; P:S-adenosylmethioninamine biosynthetic process
downregulated	contig_15918	protein yippee-like at4g27745	452	20	2.57e-33	0.891
downregulated	contig_15925	xylosyltransferase 2-like	1830	20	0	0.8855	4	F:acetylglucosaminyltransferase activity; P:metabolic process; C:integral component of membrane; F:protein xylosyltransferase activity
downregulated	contig_1605	f-box kelch-repeat protein at1g67480	1956	20	0	0.8665	3	F:ubiquitin-protein transferase activity; C:Cul3-RING ubiquitin ligase complex; P:protein ubiquitination
downregulated	contig_16118	s-locus lectin protein kinase family protein isoform 2	391	20	4.33e-54	0.809	8	F:ATP binding; P:recognition of pollen; C:integral component of membrane; F:unfolded protein binding; F:protein serine/threonine kinase activity; F:carbohydrate binding; P:protein folding; P:protein phosphorylation
downregulated	contig_162	saur family protein	905	20	1.82e-46	0.8835	1	P:response to auxin
downregulated	contig_16265	subtilisin-like protease	985	20	3.18e-160	0.803	3	C:cell wall; P:proteolysis; F:serine-type endopeptidase activity
downregulated	contig_1638	tetratricopeptide repeat-like superfamily	756	20	9.19e-58	0.856
downregulated	contig_16429	PREDICTED: uncharacterized protein LOC103326743	3540	20	0	0.819	1	C:integral component of membrane
downregulated	contig_16589	leucine-rich repeat family protein	1082	20	6.47e-127	0.6865	1	C:chloroplast
downregulated	contig_16621	---NA---	373
downregulated	contig_16826	---NA---	224
downregulated	contig_1696	flavonoid 3 -hydroxylase	1897	20	0	0.9285	6	F:iron ion binding; P:secondary metabolite biosynthetic process; C:integral component of membrane; P:oxidation-reduction process; F:flavonoid 3',5'-hydroxylase activity; F:heme binding
downregulated	contig_16971	3-ketoacyl- synthase 12-like	1496	20	0	0.8405	3	F:transferase activity, transferring acyl groups other than amino-acyl groups; C:integral component of membrane; P:fatty acid biosynthetic process
downregulated	contig_16982	cinnamoyl- reductase-related family protein	1038	20	3.12e-134	0.8565	8	F:3-beta-hydroxy-delta5-steroid dehydrogenase activity; F:coenzyme binding; F:dihydrokaempferol 4-reductase activity; P:lignin biosynthetic process; P:response to karrikin; P:oxidation-reduction process; P:steroid biosynthetic process; F:cinnamoyl-CoA reductase activity
downregulated	contig_170	PREDICTED: uncharacterized protein LOC103337181	2572	20	0	0.76	1	C:integral component of membrane
downregulated	contig_17193	ankyrin repeat family isoform 1	2290	20	1.67e-135	0.58	3	P:signal transduction; C:membrane; C:integral component of membrane
downregulated	contig_17288	---NA---	324
downregulated	contig_17643	plasma membrane intrinsic protein	978	20	1.24e-143	0.9155	9	C:integral component of plasma membrane; P:water transport; C:plasmodesma; F:glycerol channel activity; P:cellular water homeostasis; P:glycerol transport; P:ion transmembrane transport; F:water channel activity; C:vacuole
downregulated	contig_1767	probable lrr receptor-like serine threonine-protein kinase at1g74360-like	2794	20	0	0.7865	9	F:phosphoprotein phosphatase activity; F:ATP binding; C:mitochondrion; P:protein dephosphorylation; C:integral component of membrane; P:transmembrane receptor protein tyrosine kinase signaling pathway; F:protein serine/threonine kinase activity; P:protein phosphorylation; C:plasma membrane
downregulated	contig_17793	wall-associated receptor kinase-like 22	471	20	9.02e-30	0.5575	3	C:membrane; F:kinase activity; P:cellular process
downregulated	contig_17849	cysteine-rich rlk	534	20	3.15e-32	0.814	7	F:ATP binding; C:plasmodesma; C:integral component of membrane; F:protein serine/threonine kinase activity; P:protein phosphorylation; P:defense response to bacterium; C:plasma membrane
downregulated	contig_17879	probable carbohydrate esterase at4g34215	1216	20	7.3e-92	0.695	2	C:membrane; C:integral component of membrane
downregulated	contig_17914	malectin receptor protein kinase family protein	635	14	3.39e-09	0.4829	7	F:ATP binding; C:membrane; C:integral component of membrane; F:protein kinase activity; P:phosphorylation; P:protein phosphorylation; F:kinase activity
downregulated	contig_17937	ankyrin repeat-containing	519	20	2.81e-23	0.618	2	C:membrane; C:integral component of membrane
downregulated	contig_18034	udp-glucuronate 4-epimerase 3	705	20	3.23e-58	0.965	4	P:carbohydrate metabolic process; F:racemase and epimerase activity, acting on carbohydrates and derivatives; F:coenzyme binding; C:integral component of membrane
downregulated	contig_1820	flavonol synthase flavanone 3-	1531	20	0	0.873	5	P:flavonol biosynthetic process; F:iron ion binding; F:flavonol synthase activity; P:oxidation-reduction process; P:cellular response to starvation
downregulated	contig_18204	wrky dna-binding protein	935	20	2.64e-52	0.6085	4	F:DNA binding; F:transcription factor activity, sequence-specific DNA binding; P:regulation of transcription, DNA-templated; F:sequence-specific DNA binding
downregulated	contig_18251	---NA---	452
downregulated	contig_18283	wall-associated receptor kinase-like 22	863	20	1.74e-103	0.7895	8	F:ATP binding; F:calcium ion binding; C:integral component of membrane; P:cell surface receptor signaling pathway; F:protein serine/threonine kinase activity; P:protein phosphorylation; C:plasma membrane; F:polysaccharide binding
downregulated	contig_18370	cytochrome p450 82a3	385	20	4.19e-07	0.835	6	F:iron ion binding; F:oxidoreductase activity, acting on paired donors, with incorporation or reduction of molecular oxygen; C:integral component of membrane; P:oxidation-reduction process; F:monooxygenase activity; F:heme binding
downregulated	contig_18443	sugar transporter erd6-like 16-like	1093	20	0	0.876	6	C:integral component of plasma membrane; P:proton transport; F:sugar:proton symporter activity; P:glucose import; F:glucose transmembrane transporter activity; P:glucose transmembrane transport
downregulated	contig_18480	---NA---	1416
downregulated	contig_18489	omega- -like	1236	20	7.99e-169	0.7985	8	C:chloroplast stroma; F:zinc ion binding; F:transferase activity, transferring acyl groups; P:oxaloacetate metabolic process; P:malate metabolic process; F:omega-amidase activity; P:nitrogen compound metabolic process; C:cytosol
downregulated	contig_18504	probable isoaspartyl peptidase l-asparaginase 2-like	1270	20	0	0.9295	2	P:metabolic process; F:asparaginase activity
downregulated	contig_18673	disease resistance family protein lrr family	407	20	8.03e-32	0.742	1	C:membrane
downregulated	contig_1869	tetratricopeptide repeat-like superfamily protein	1927	20	0	0.757	1	P:RNA processing
downregulated	contig_18777	uncharacterized transporter af_0788-like	1567	20	0	0.7825	1	C:integral component of membrane
downregulated	contig_18791	---NA---	519
downregulated	contig_18937	receptor like protein 34	620	20	6.05e-18	0.666	3	F:oxidoreductase activity; C:membrane; P:metabolic process
downregulated	contig_1894	---NA---	274
downregulated	contig_19103	glutamate receptor -like	646	20	1.8e-16	0.666	4	F:transmembrane signaling receptor activity; P:signal transduction; C:membrane; P:transport
downregulated	contig_19170	hypothetical protein NitaMp047	2507	20	1.22e-35	0.578	4	F:nucleic acid binding; C:nucleus; C:mitochondrion; P:DNA integration
downregulated	contig_19212	disease resistance family protein lrr family	980	20	9.89e-28	0.6685	2	F:catalytic activity; C:membrane
downregulated	contig_19314	cadmium zinc-transporting atpase 3 isoform partial	941	20	0	0.901	10	C:integral component of plasma membrane; F:ATP binding; F:cation-transporting ATPase activity; F:metal ion binding; P:cadmium ion transmembrane transport; C:intracellular membrane-bounded organelle; F:cadmium ion transmembrane transporter activity; P:metabolic process; F:zinc ion transmembrane transporter activity; P:zinc II ion transmembrane transport
downregulated	contig_1939	f-box protein at3g07870-like	804	20	1.38e-28	0.4885	4	F:ubiquitin-protein transferase activity; P:SCF-dependent proteasomal ubiquitin-dependent protein catabolic process; C:SCF ubiquitin ligase complex; P:protein ubiquitination
downregulated	contig_19454	s-locus lectin protein kinase family protein isoform 2	580	20	2.85e-71	0.8225	8	F:ATP binding; P:recognition of pollen; C:integral component of membrane; F:unfolded protein binding; F:protein serine/threonine kinase activity; F:carbohydrate binding; P:protein folding; P:protein phosphorylation
downregulated	contig_19489	uncharacterized loc103453287	241	20	8.3e-29	0.76
downregulated	contig_19523	ankyrin repeat-containing protein at5g02620-like	1409	20	1.55e-54	0.7255	1	C:membrane
downregulated	contig_19565	glutathione s-transferase u9-like	1036	20	2.88e-102	0.807	5	P:toxin catabolic process; C:cytoplasm; P:glutathione metabolic process; F:glutathione transferase activity; F:lactoylglutathione lyase activity
downregulated	contig_1957	udp-glycosyltransferase 74b1-like	458	20	8.99e-45	0.8625	9	P:defense response by callose deposition in cell wall; F:thiohydroximate beta-D-glucosyltransferase activity; P:flavonoid glucuronidation; F:quercetin 3-O-glucosyltransferase activity; C:intracellular membrane-bounded organelle; F:quercetin 7-O-glucosyltransferase activity; P:glucosinolate biosynthetic process; P:flavonoid biosynthetic process; P:defense response to bacterium
downregulated	contig_1978	spfh band 7 phb domain-containing membrane-associated protein family isoform 1	1775	20	0	0.9365	1	C:membrane
downregulated	contig_19793	---NA---	232
downregulated	contig_20564	auxin efflux carrier family protein	1970	20	0	0.7885	2	P:transmembrane transport; C:integral component of membrane
downregulated	contig_2059	---NA---	720
downregulated	contig_20726	---NA---	640
downregulated	contig_20886	zeaxanthin chloroplastic-like	1648	20	1.15e-140	0.7615	1	C:membrane
downregulated	contig_2105	---NA---	220
downregulated	contig_21133	triacylglycerol lipase 2-like	264	20	3.45e-06	0.8605	6	F:hydrolase activity, acting on ester bonds; P:lipid metabolic process; P:lipid catabolic process; C:membrane; C:integral component of membrane; F:hydrolase activity
downregulated	contig_21207	s-locus lectin protein kinase family	412	20	7.47e-29	0.6295	4	C:membrane; F:protein kinase activity; P:phosphorylation; F:binding
downregulated	contig_2128	receptor-like protein kinase feronia	1898	20	0	0.724	3	C:membrane; F:protein kinase activity; P:phosphorylation
downregulated	contig_21463	glutamate receptor -like	2611	20	0	0.7115	3	C:membrane; P:transport; P:single-organism process
downregulated	contig_2156	oxidative stress isoform 2	822	20	3.27e-56	0.697
downregulated	contig_21590	g-type lectin s-receptor-like serine threonine-protein kinase rlk1-like	1200	20	0	0.8	6	F:ATP binding; P:recognition of pollen; C:integral component of membrane; F:protein serine/threonine kinase activity; P:protein phosphorylation; C:plasma membrane
downregulated	contig_21610	probable lrr receptor-like serine threonine-protein kinase at4g08850	220	20	5.39e-16	0.655	1	F:kinase activity
downregulated	contig_21713	receptor-like protein 12	795	20	1.64e-99	0.7495	1	C:membrane
downregulated	contig_21782	wat1-related protein at5g07050-like	733	20	2.13e-104	0.8795	4	P:transmembrane transport; F:transmembrane transporter activity; C:integral component of membrane; C:plasma membrane
downregulated	contig_21937	probable lrr receptor-like serine threonine-protein kinase at3g47570-like	269	20	4.34e-23	0.723	4	F:ATP binding; C:integral component of membrane; F:protein serine/threonine kinase activity; P:protein phosphorylation
downregulated	contig_21959	---NA---	451
downregulated	contig_2196	---NA---	451
downregulated	contig_2213	wall-associated receptor kinase-like 22	406	20	2.63e-30	0.6885	3	C:membrane; F:ion binding; F:protein kinase activity
downregulated	contig_22146	mitochondrial dicarboxylate carrier	653	20	1.08e-81	0.9395	6	C:mitochondrial membrane; P:transmembrane transport; F:structural constituent of ribosome; P:mitochondrial transport; C:integral component of membrane; P:translation
downregulated	contig_22170	cf-4 9 disease resistance-like family protein	489	20	4.59e-25	0.626	2	C:membrane; C:integral component of membrane
downregulated	contig_22255	tetratricopeptide repeat-like superfamily	411	20	1.59e-18	0.6045
downregulated	contig_2243	cytochrome p450 82g1-like	1494	20	9.06e-154	0.821	9	F:flavonoid 3'-monooxygenase activity; F:iron ion binding; F:4,8,12-trimethyltrideca-1,3,7,11-tetraene synthase activity; P:secondary metabolite biosynthetic process; C:integral component of membrane; F:(3E)-4,8-dimethyl-1,3,7-nonatriene synthase activity; P:terpene biosynthetic process; P:oxidation-reduction process; F:heme binding
downregulated	contig_2278	cysteine synthase	875	20	4.3e-106	0.9605	5	F:pyridoxal phosphate binding; C:cytoplasm; F:cysteine synthase activity; F:transferase activity; P:cysteine biosynthetic process from serine
downregulated	contig_232	abscisic acid receptor pyl4-like	1045	20	1.55e-94	0.829	8	C:nucleus; F:protein phosphatase inhibitor activity; P:abscisic acid-activated signaling pathway; P:negative regulation of catalytic activity; P:regulation of protein serine/threonine phosphatase activity; C:cytoplasm; F:abscisic acid binding; F:receptor activity
downregulated	contig_23459	cytochrome family subfamily polypeptide	315	20	6.28e-37	0.831	8	P:defense response to other organism; F:hydroxyphenylacetonitrile 2-monooxygenase activity; F:iron ion binding; F:4-hydroxyphenylacetaldehyde oxime monooxygenase activity; P:secondary metabolite biosynthetic process; C:integral component of membrane; P:oxidation-reduction process; F:heme binding
downregulated	contig_2374	---NA---	813
downregulated	contig_23856	disease resistance family protein lrr family	1085	20	2.98e-47	0.624	2	C:membrane; C:integral component of membrane
downregulated	contig_23882	myosin-related family protein	1263	20	1.4e-148	0.8365	1	C:integral component of membrane
downregulated	contig_2390	flavonol synthase	450	20	2.47e-67	0.8425	4	P:flavonol biosynthetic process; F:flavonol synthase activity; F:metal ion binding; P:oxidation-reduction process
downregulated	contig_2418	reverse transcriptase	1450	20	1.49e-10	0.5195	2	F:RNA-directed DNA polymerase activity; P:RNA-dependent DNA biosynthetic process
downregulated	contig_24461	leucine-rich repeat-containing protein ddb_g0290503-like isoform x1	1831	20	0	0.774	1	C:integral component of membrane
downregulated	contig_2476	retrotransposon-like protein 1	1024	20	1.12e-30	0.576	1	C:membrane
downregulated	contig_24770	histone h2ax-like	305	20	1.89e-21	0.9735	5	F:DNA binding; C:nuclear chromatin; F:protein heterodimerization activity; P:chromatin silencing; C:nucleosome
downregulated	contig_24825	lrr receptor-like serine threonine-protein kinase gso1-like	497	20	2.42e-26	0.7745	3	C:integral component of membrane; P:phosphorylation; F:kinase activity
downregulated	contig_2502	chalcone synthase	1610	20	0	0.976	2	F:naringenin-chalcone synthase activity; P:flavonoid biosynthetic process
downregulated	contig_25077	pentatricopeptide repeat-containing protein mitochondrial-like	261	20	2.95e-47	0.909	10	P:regulation of translation; C:nucleus; F:RNA binding; F:protein binding; C:mitochondrial matrix; P:transcription, DNA-templated; P:cellulose microfibril organization; P:regulation of transcription, DNA-templated; P:cell growth; C:anchored component of membrane
downregulated	contig_25110	abscisic acid receptor pyl4-like	749	20	5.48e-92	0.7565	8	C:nucleus; F:protein phosphatase inhibitor activity; P:abscisic acid-activated signaling pathway; P:negative regulation of catalytic activity; P:regulation of protein serine/threonine phosphatase activity; C:cytoplasm; F:abscisic acid binding; F:receptor activity
downregulated	contig_25236	---NA---	456
downregulated	contig_25405	receptor-like protein kinase feronia	724	20	6.89e-59	0.6875	2	C:membrane; F:kinase activity
downregulated	contig_2564	senescence-associated family protein	1373	20	1.19e-141	0.871	1	C:integral component of membrane
downregulated	contig_25835	probable linoleate 9s-lipoxygenase 5	241	20	7.52e-24	0.907	4	F:oxidoreductase activity, acting on single donors with incorporation of molecular oxygen, incorporation of two atoms of oxygen; F:metal ion binding; P:oxylipin biosynthetic process; P:oxidation-reduction process
downregulated	contig_25885	PREDICTED: uncharacterized protein LOC101499552 isoform X1	839	20	2.02e-44	0.613	1	C:mitochondrion
downregulated	contig_25938	receptor like protein	332	20	8.38e-24	0.604	6	F:nucleotide binding; F:metal ion binding; C:membrane; C:integral component of membrane; P:phosphorylation; F:kinase activity
downregulated	contig_25939	receptor-like protein 12	508	20	9.42e-45	0.6905	4	F:nucleotide binding; F:metal ion binding; C:membrane; C:integral component of membrane
downregulated	contig_26079	---NA---	771
downregulated	contig_26157	vacuolar amino acid transporter 1-like	1122	20	2.33e-141	0.841	3	C:integral component of membrane; F:amino acid transmembrane transporter activity; P:amino acid transmembrane transport
downregulated	contig_26321	glutamate receptor -like	1604	20	0	0.723	4	F:transmembrane signaling receptor activity; P:signal transduction; C:membrane; P:transport
downregulated	contig_26410	lipoxygenase family protein	201	12	1.27e-06	0.7233	7	F:dioxygenase activity; F:oxidoreductase activity, acting on single donors with incorporation of molecular oxygen, incorporation of two atoms of oxygen; F:oxidoreductase activity; F:metal ion binding; P:oxylipin biosynthetic process; P:oxidation-reduction process; P:fatty acid biosynthetic process
downregulated	contig_2655	isoflavone reductase-like protein	1321	20	2.15e-158	0.83	3	C:cytoplasm; P:oxidation-reduction process; F:2'-hydroxyisoflavone reductase activity
downregulated	contig_26627	geraniol 8-hydroxylase-like	1597	20	0	0.812	6	F:iron ion binding; C:membrane; P:secondary metabolite biosynthetic process; F:oxidoreductase activity, acting on paired donors, with incorporation or reduction of molecular oxygen, NAD(P)H as one donor, and incorporation of one atom of oxygen; P:oxidation-reduction process; F:heme binding
downregulated	contig_26679	pi-plc x domain-containing protein at5g67130-like	839	20	1.08e-143	0.843	2	P:lipid metabolic process; F:phosphoric diester hydrolase activity
downregulated	contig_2677	isoeugenol synthase 1	1311	20	0	0.858	3	P:phenylpropanoid biosynthetic process; P:oxidation-reduction process; F:2'-hydroxyisoflavone reductase activity
downregulated	contig_2682	par1 protein	1328	20	1.22e-93	0.814
downregulated	contig_2690	uncharacterized loc101208991	843	20	2.36e-36	0.927
downregulated	contig_26977	probable carboxylesterase 15	365	20	1.3e-59	0.866	2	P:metabolic process; F:hydrolase activity
downregulated	contig_27054	receptor-like protein 12-like	396	20	6.47e-35	0.714	1	C:membrane
downregulated	contig_27189	g-type lectin s-receptor-like serine threonine-protein kinase rlk1-like	1167	20	1.35e-145	0.758	6	F:ATP binding; P:recognition of pollen; C:integral component of membrane; F:protein serine/threonine kinase activity; P:protein phosphorylation; C:plasma membrane
downregulated	contig_27225	---NA---	470
downregulated	contig_27405	pr5-like receptor kinase	425	20	6.05e-10	0.5605	10	F:nucleotide binding; F:ATP binding; C:membrane; C:integral component of membrane; F:protein kinase activity; P:phosphorylation; F:protein serine/threonine kinase activity; P:protein phosphorylation; F:kinase activity; F:polysaccharide binding
downregulated	contig_27433	linoleate 13s-lipoxygenase 2- chloroplastic-like	809	20	3.95e-109	0.9	4	F:oxidoreductase activity, acting on single donors with incorporation of molecular oxygen, incorporation of two atoms of oxygen; F:metal ion binding; P:oxylipin biosynthetic process; P:oxidation-reduction process
downregulated	contig_27522	---NA---	241
downregulated	contig_2755	short-chain type dehydrogenase reductase-like	1289	20	1.13e-129	0.8625	5	F:zinc ion binding; F:3-oxoacyl-[acyl-carrier-protein] reductase (NADPH) activity; F:protein binding; P:response to arsenic-containing substance; P:oxidation-reduction process
downregulated	contig_27584	serine-threonine protein plant-	325	20	1.93e-34	0.737	3	F:oxidoreductase activity; P:metabolic process; C:integral component of membrane
downregulated	contig_27604	udp-glycosyltransferase 89b1-like	556	20	4.81e-49	0.7975	6	P:flavonoid glucuronidation; F:anthocyanidin 3-O-glucosyltransferase activity; F:quercetin 3-O-glucosyltransferase activity; C:intracellular membrane-bounded organelle; F:quercetin 7-O-glucosyltransferase activity; P:flavonoid biosynthetic process
downregulated	contig_27989	disease resistance protein (cc-nbs-lrr class) family protein	369	7	4.15e-05	0.6229	6	F:phosphoprotein phosphatase activity; P:metabolic process; P:protein dephosphorylation; F:ADP binding; P:defense response; F:hydrolase activity
downregulated	contig_28052	isoform 1	264	20	1.62e-40	0.8615	1	P:proteolysis
downregulated	contig_28109	---NA---	429
downregulated	contig_28157	stem-specific protein tsjt1-like	760	20	1.8e-152	0.9265	5	F:protein homodimerization activity; P:asparagine biosynthetic process; P:glutamine metabolic process; C:cytosol; F:asparagine synthase (glutamine-hydrolyzing) activity
downregulated	contig_28227	receptor like protein	858	20	2.73e-44	0.644	1	F:binding
downregulated	contig_28264	nitrate transporter -like	1207	20	1.54e-168	0.927	4	F:nitrate transmembrane transporter activity; C:integral component of membrane; P:nitrate transport; C:plasma membrane
downregulated	contig_28645	---NA---	540
downregulated	contig_28884	receptor like protein	310	20	3.9e-28	0.701	3	F:catalytic activity; C:membrane; P:metabolic process
downregulated	contig_28915	pi-plc x domain-containing protein at5g67130-like	656	20	4.86e-56	0.854	2	P:lipid metabolic process; F:phosphoric diester hydrolase activity
downregulated	contig_2897	protein yls9-like	1380	20	3.96e-100	0.796	1	C:integral component of membrane
downregulated	contig_2906	protein tify 10a-like	1371	20	1.95e-46	0.5985	2	P:regulation of response to stimulus; P:regulation of cellular process
downregulated	contig_29157	---NA---	215
downregulated	contig_29848	atp binding	1114	20	0	0.9	5	C:nucleus; F:ATP binding; P:metabolic process; P:cytoplasmic microtubule organization; F:microtubule-severing ATPase activity
downregulated	contig_30	hydroquinone glucosyltransferase	450	20	3.49e-41	0.7045	5	P:flavonoid glucuronidation; F:quercetin 3-O-glucosyltransferase activity; C:intracellular membrane-bounded organelle; F:quercetin 7-O-glucosyltransferase activity; P:flavonoid biosynthetic process
downregulated	contig_30224	nuclease harbi1	340	17	3.83e-17	0.5918
downregulated	contig_30275	glutathione s-transferase t3-like	927	20	3.42e-45	0.587	3	C:cytoplasm; P:glutathione metabolic process; F:glutathione transferase activity
downregulated	contig_3028	probable inactive 2-oxoglutarate-dependent dioxygenase aop2	965	20	2.53e-95	0.678	1	F:oxidoreductase activity
downregulated	contig_3029	nac domain-containing protein 90	1336	20	3.27e-118	0.759	4	C:nucleus; F:DNA binding; P:transcription, DNA-templated; P:regulation of transcription, DNA-templated
downregulated	contig_30717	cinnamoyl- reductase 2-like	963	20	7.32e-174	0.782	4	F:3-beta-hydroxy-delta5-steroid dehydrogenase activity; F:dihydrokaempferol 4-reductase activity; P:oxidation-reduction process; P:steroid biosynthetic process
downregulated	contig_30862	serine-threonine protein plant-	858	20	1.81e-127	0.8235	7	F:ATP binding; F:protein serine/threonine/tyrosine kinase activity; F:2-alkenal reductase [NAD(P)] activity; C:integral component of membrane; P:oxidation-reduction process; F:protein serine/threonine kinase activity; P:protein phosphorylation
downregulated	contig_3114	4-coumarate: ligase	1990	20	0	0.8905	3	F:ATP binding; F:4-coumarate-CoA ligase activity; P:phenylpropanoid metabolic process
downregulated	contig_31186	---NA---	255
downregulated	contig_3119	sigma factor binding protein chloroplastic-like	1017	20	2.41e-25	0.602
downregulated	contig_31205	hypothetical protein MTR_2g435690	472	8	1.07e-08	0.5713
downregulated	contig_3139	disease resistance protein rga3-like isoform x1	745	20	2.4e-67	0.695	2	F:ADP binding; P:defense response
downregulated	contig_3144	probable mannitol dehydrogenase	1233	20	1.65e-131	0.7815	3	F:zinc ion binding; F:oxidoreductase activity, acting on the CH-OH group of donors, NAD or NADP as acceptor; P:oxidation-reduction process
downregulated	contig_3174	stem-specific protein tsjt1-like	1140	20	2.25e-141	0.8455	5	F:protein homodimerization activity; P:asparagine biosynthetic process; P:glutamine metabolic process; C:cytosol; F:asparagine synthase (glutamine-hydrolyzing) activity
downregulated	contig_3199	probable inactive purple acid phosphatase 27-like	2149	20	0	0.8435	3	F:metal ion binding; P:dephosphorylation; F:acid phosphatase activity
downregulated	contig_32538	oligopeptide transporter 7-like	514	20	4.93e-100	0.9525	2	P:transmembrane transport; C:integral component of membrane
downregulated	contig_32622	---NA---	440
downregulated	contig_3270	ring u-box superfamily protein isoform 1	1962	20	2.24e-118	0.8165	7	F:zinc ion binding; F:ubiquitin protein ligase activity; P:proteasome-mediated ubiquitin-dependent protein catabolic process; P:negative regulation of short-day photoperiodism, flowering; C:integral component of membrane; C:plasma membrane; P:protein ubiquitination
downregulated	contig_33187	cinnamate 4- partial	614	20	6.69e-108	0.933	8	F:iron ion binding; P:lignin metabolic process; P:secondary metabolite biosynthetic process; C:integral component of membrane; P:oxidation-reduction process; F:ligase activity; F:trans-cinnamate 4-monooxygenase activity; F:heme binding
downregulated	contig_3319	lrr receptor-like serine threonine-protein kinase gso1	815	20	1.11e-73	0.719	3	F:oxidoreductase activity; C:membrane; P:metabolic process
downregulated	contig_33564	---NA---	919
downregulated	contig_3357	Uncharacterized protein TCM_030662	977	20	4.37e-35	0.719
downregulated	contig_3364	auxin-binding protein abp20	901	20	7.55e-65	0.873	10	C:nucleus; F:oxalate decarboxylase activity; P:oxalate metabolic process; C:apoplast; F:manganese ion binding; C:extracellular matrix; C:plant-type cell wall; F:nutrient reservoir activity; P:response to cytokinin; P:auxin-activated signaling pathway
downregulated	contig_3425	tannin-related r2r3 myb transcription partial	1120	20	2.93e-51	0.9665	1	F:DNA binding
downregulated	contig_34641	---NA---	413
downregulated	contig_3513	PREDICTED: uncharacterized protein LOC103406462	384	1	1.63e-05	0.61
downregulated	contig_3523	wrky transcription factor 40 family protein	1056	20	1.84e-97	0.8005	7	C:nucleus; F:transcription factor activity, sequence-specific DNA binding; P:response to molecule of bacterial origin; P:negative regulation of transcription, DNA-templated; F:transcription regulatory region DNA binding; F:sequence-specific DNA binding; P:regulation of defense response
downregulated	contig_3537	inactive leucine-rich repeat receptor-like serine threonine-protein kinase at1g60630	885	20	5.2e-135	0.884	6	F:ATP binding; F:2-alkenal reductase [NAD(P)] activity; C:integral component of membrane; F:protein kinase activity; P:oxidation-reduction process; P:protein phosphorylation
downregulated	contig_35432	gag-pol precursor	719	20	6.24e-42	0.553
downregulated	contig_35618	cytochrome p450 82a3-like	380	20	5.49e-47	0.759	6	F:iron ion binding; F:oxidoreductase activity, acting on paired donors, with incorporation or reduction of molecular oxygen; C:integral component of membrane; P:oxidation-reduction process; F:monooxygenase activity; F:heme binding
downregulated	contig_3570	probable ccr4-associated factor 1 homolog 11-like	1093	20	5.89e-144	0.7885	7	F:nucleic acid binding; C:nucleus; P:RNA phosphodiester bond hydrolysis, exonucleolytic; F:3'-5'-exoribonuclease activity; F:transferase activity; C:CCR4-NOT complex; P:nuclear-transcribed mRNA catabolic process, deadenylation-dependent decay
downregulated	contig_3589	hypothetical protein L484_011192	1156	1	0.00063	0.59
downregulated	contig_3600	mitogen-activated protein kinase 7	2912	20	0	0.941	4	F:ATP binding; P:MAPK cascade; F:MAP kinase activity; C:intracellular
downregulated	contig_3624	atp-citrate synthase beta chain protein 2	2166	20	0	0.966	5	F:cofactor binding; P:metabolic process; F:lyase activity; F:transferase activity, transferring acyl groups, acyl groups converted into alkyl on transfer; F:ligase activity
downregulated	contig_3650	protein aspartic protease in guard cell 2-like	446	20	7.9e-39	0.7245	5	F:DNA binding; F:aspartic-type endopeptidase activity; P:protein catabolic process; P:proteolysis; C:extracellular region
downregulated	contig_3684	probable glycosyltransferase at5g03795-like	2030	20	0	0.7955	3	F:transferase activity, transferring glycosyl groups; P:metabolic process; C:integral component of membrane
downregulated	contig_37033	isoform 1	718	20	1.84e-122	0.826	2	C:nucleus; P:proteolysis
downregulated	contig_3706	g-type lectin s-receptor-like serine threonine-protein kinase rlk1	2215	20	0	0.747	4	F:nucleotide binding; F:protein serine/threonine kinase activity; P:protein phosphorylation; C:plasma membrane
downregulated	contig_3719	xyloglucan endotransglycosylase	1270	20	0	0.898	7	C:cell wall; C:apoplast; P:cell wall organization; F:hydrolase activity, hydrolyzing O-glycosyl compounds; F:xyloglucan:xyloglucosyl transferase activity; P:xyloglucan metabolic process; P:cell wall biogenesis
downregulated	contig_378	auxin-induced protein 6b-like	812	20	3.1e-42	0.8885	1	P:response to auxin
downregulated	contig_3794	peptide nitrate transporter at2g37900-like	4130	20	0	0.867	3	P:oligopeptide transport; C:integral component of membrane; F:transporter activity
downregulated	contig_38328	hypothetical protein CISIN_1g037217mg, partial	879	20	1.03e-29	0.5815	1	C:membrane
downregulated	contig_3838	oxidoreductase-like family protein	1233	20	9.22e-167	0.8525	4	P:flavonol biosynthetic process; F:iron ion binding; F:flavonol synthase activity; P:oxidation-reduction process
downregulated	contig_3875	transport and golgi organization 2 homolog	1423	20	2.86e-162	0.8655
downregulated	contig_393	anthocyanidin synthase	1561	20	0	0.9305	5	P:anthocyanin-containing compound biosynthetic process; F:metal ion binding; P:oxidation-reduction process; P:proanthocyanidin biosynthetic process; F:leucocyanidin oxygenase activity
downregulated	contig_39441	carotenoid cleavage dioxygenase 1	358	20	2.77e-21	0.721	4	P:carotenoid catabolic process; F:oxidoreductase activity, acting on single donors with incorporation of molecular oxygen, incorporation of two atoms of oxygen; C:membrane; C:vacuole
downregulated	contig_3956	---NA---	207
downregulated	contig_3958	---NA---	547
downregulated	contig_4002	potassium transporter 8-like	3045	20	0	0.893	3	F:potassium ion transmembrane transporter activity; P:potassium ion transmembrane transport; C:integral component of membrane
downregulated	contig_404	bifunctional epoxide hydrolase 2-like	1262	20	2.62e-178	0.885	3	P:peptidyl-tyrosine phosphorylation; F:non-membrane spanning protein tyrosine kinase activity; F:hydrolase activity
downregulated	contig_4119	lysosomal pro-x carboxypeptidase-like	1158	20	9.92e-138	0.797	3	P:proteolysis; F:serine-type carboxypeptidase activity; F:dipeptidyl-peptidase activity
downregulated	contig_4126	lysosomal pro-x carboxypeptidase-like	999	20	2.76e-90	0.7125	3	P:proteolysis; F:serine-type carboxypeptidase activity; F:dipeptidyl-peptidase activity
downregulated	contig_4157	alpha-farnesene synthase	2043	20	0	0.7555	3	P:sesquiterpene biosynthetic process; F:metal ion binding; F:sesquiterpene synthase activity
downregulated	contig_4160	glutamine amidotransferase ylr126c-like	1761	20	4.07e-139	0.8535	10	F:DNA binding; F:ATP binding; F:DNA-dependent ATPase activity; P:glucosinolate metabolic process; P:proteolysis; P:glutamine metabolic process; C:cytosol; F:peptidase activity; F:transferase activity; P:DNA metabolic process
downregulated	contig_4181	nac domain containing protein 35	1659	20	9.3e-160	0.717	4	C:nucleus; F:DNA binding; P:transcription, DNA-templated; P:regulation of transcription, DNA-templated
downregulated	contig_4233	PREDICTED: uncharacterized protein LOC101299937	1311	20	2.93e-74	0.7295	1	C:nucleus
downregulated	contig_4299	nac domain-containing protein 78-like	2067	20	1.89e-179	0.8055	4	C:nucleus; F:DNA binding; P:transcription, DNA-templated; P:regulation of transcription, DNA-templated
downregulated	contig_43269	gag-pol precursor	393	20	7.59e-47	0.7635	4	F:nucleic acid binding; P:RNA phosphodiester bond hydrolysis, endonucleolytic; F:RNA-DNA hybrid ribonuclease activity; P:DNA integration
downregulated	contig_4346	duf309 domain protein	542	20	5.79e-37	0.805
downregulated	contig_44706	receptor like protein	211	20	1.04e-14	0.7055	5	P:signal transduction; C:extracellular region; P:defense response; F:kinase activity; C:plasma membrane
downregulated	contig_4663	pathogenesis-related family protein	1136	20	1.03e-133	0.8625
downregulated	contig_4817	myb-related protein 308-like	1273	20	1.4e-117	0.7135	1	F:DNA binding
downregulated	contig_4819	formate dehydrogenase	1710	20	0	0.9265	7	P:formate catabolic process; F:NAD binding; C:mitochondrion; F:phosphoglycerate dehydrogenase activity; F:formate dehydrogenase (NAD+) activity; P:oxidation-reduction process; P:serine family amino acid biosynthetic process
downregulated	contig_4837	protein transparent testa 12-like	2081	20	0	0.899	6	P:drug transmembrane transport; F:solute:proton antiporter activity; C:integral component of membrane; P:hydrogen ion transmembrane transport; C:vacuolar membrane; F:drug transmembrane transporter activity
downregulated	contig_4838	probable -n-methylcoclaurine 3 -hydroxylase isozyme 2-like	1752	20	1.18e-167	0.724	4	F:metal ion binding; C:membrane; P:secondary metabolite biosynthetic process; F:oxidoreductase activity, acting on paired donors, with incorporation or reduction of molecular oxygen, NAD(P)H as one donor, and incorporation of one atom of oxygen
downregulated	contig_484	hypothetical protein POPTR_0001s10640g	1134	20	1.36e-24	0.6525
downregulated	contig_4891	iq motif and sec7 domain-containing protein 3	1613	16	1.38e-30	0.5563
downregulated	contig_5003	eukaryotic aspartyl protease family isoform partial	978	20	1.12e-82	0.787	4	F:DNA binding; F:aspartic-type endopeptidase activity; P:protein catabolic process; P:proteolysis
downregulated	contig_5097	triacylglycerol lipase 2	587	20	8.57e-28	0.8075	2	F:hydrolase activity, acting on ester bonds; P:lipid catabolic process
downregulated	contig_5101	dihydroflavonol 4-reductase	1326	20	0	0.923	6	F:nucleotide binding; P:anthocyanin-containing compound biosynthetic process; F:flavanone 4-reductase activity; F:coenzyme binding; F:dihydrokaempferol 4-reductase activity; P:oxidation-reduction process
downregulated	contig_5304	nudix hydrolase 2-like isoform x2	1489	20	1.41e-134	0.815	2	F:NAD+ diphosphatase activity; P:metabolic process
downregulated	contig_5313	probable serine threonine-protein kinase ddb_g0282963-like	1220	20	8.1e-38	0.704
downregulated	contig_5362	aquaporin tip1-3	1137	20	4.44e-157	0.939	12	C:integral component of plasma membrane; P:urea transport; C:plant-type vacuole membrane; P:water transport; F:glycerol channel activity; P:cellular water homeostasis; P:glycerol transport; P:ion transmembrane transport; C:central vacuole; F:water channel activity; P:cellular response to stress; F:urea transmembrane transporter activity
downregulated	contig_5381	zinc transporter 8-like	1591	20	1.55e-154	0.8785	6	F:2-alkenal reductase [NAD(P)] activity; C:integral component of membrane; F:zinc ion transmembrane transporter activity; P:oxidation-reduction process; P:zinc II ion transmembrane transport; C:plasma membrane
downregulated	contig_5438	probable receptor-like protein kinase at1g67000	681	20	1.13e-45	0.5505	1	F:transferase activity
downregulated	contig_5522	---NA---	249
downregulated	contig_5573	octicosapeptide phox bem1p family isoform 1	1057	20	9.59e-139	0.74	2	P:protein autophosphorylation; F:protein serine/threonine kinase activity
downregulated	contig_5580	probable wrky transcription factor 35	1147	20	6.66e-76	0.7465	3	F:transcription factor activity, sequence-specific DNA binding; P:regulation of transcription, DNA-templated; F:sequence-specific DNA binding
downregulated	contig_5748	plant basic secretory protein family protein	1026	20	3.15e-118	0.8455
downregulated	contig_5790	major facilitator superfamily protein	1698	20	0	0.896	8	C:integral component of plasma membrane; P:proton transport; F:2-alkenal reductase [NAD(P)] activity; F:sugar:proton symporter activity; P:glucose import; P:oxidation-reduction process; F:glucose transmembrane transporter activity; P:glucose transmembrane transport
downregulated	contig_5814	udp-glycosyltransferase 74b1-like	1616	20	0	0.7795	6	P:flavonoid glucuronidation; F:quercetin 3-O-glucosyltransferase activity; C:intracellular membrane-bounded organelle; F:quercetin 7-O-glucosyltransferase activity; P:defense response; P:flavonoid biosynthetic process
downregulated	contig_584	cytochrome p450 71a1-like	897	20	6.44e-150	0.885	6	F:iron ion binding; P:secondary metabolite biosynthetic process; C:integral component of membrane; F:oxidoreductase activity, acting on paired donors, with incorporation or reduction of molecular oxygen, NAD(P)H as one donor, and incorporation of one atom of oxygen; P:oxidation-reduction process; F:heme binding
downregulated	contig_585	cytochrome p450 71a1-like	1580	20	0	0.8815	6	F:iron ion binding; P:secondary metabolite biosynthetic process; C:integral component of membrane; F:oxidoreductase activity, acting on paired donors, with incorporation or reduction of molecular oxygen, NAD(P)H as one donor, and incorporation of one atom of oxygen; P:oxidation-reduction process; F:heme binding
downregulated	contig_587	cytochrome p450 82a3-like	773	20	2.3e-129	0.812	6	F:iron ion binding; F:oxidoreductase activity, acting on paired donors, with incorporation or reduction of molecular oxygen; C:integral component of membrane; P:oxidation-reduction process; F:monooxygenase activity; F:heme binding
downregulated	contig_5940	cytochrome b5	651	20	1.13e-63	0.794	3	F:metal ion binding; C:integral component of membrane; F:heme binding
downregulated	contig_5982	acid phosphatase 1-like	1219	20	2.54e-110	0.7365	2	P:metabolic process; F:hydrolase activity
downregulated	contig_5995	wall-associated kinase family protein	1607	20	0	0.6765	5	F:ion binding; P:cell surface receptor signaling pathway; P:phosphorylation; F:protein serine/threonine kinase activity; C:plasma membrane
downregulated	contig_5996	wall associated kinase-like	304	20	5.35e-11	0.505	1	F:binding
downregulated	contig_6203	glucose-6-phosphate phosphate translocator chloroplastic-like	1716	20	0	0.881	3	C:integral component of membrane; P:carbohydrate transmembrane transport; F:transporter activity
downregulated	contig_6230	btb poz domain-containing protein at3g05675-like	1890	20	2.34e-178	0.8185
downregulated	contig_6272	probable wrky transcription factor 70-like	1389	20	6.66e-91	0.645	1	F:DNA binding
downregulated	contig_6279	conserved hypothetical protein	824	12	6.55e-08	0.7875	1	C:integral component of membrane
downregulated	contig_6302	peroxidase 3	1208	20	1.42e-169	0.8695	10	F:peroxidase activity; P:response to oxidative stress; F:metal ion binding; P:cellular oxidant detoxification; P:plant-type cell wall organization; P:oxidation-reduction process; C:extracellular region; C:plant-type cell wall; F:heme binding; P:hydrogen peroxide catabolic process
downregulated	contig_6365	arm repeat superfamily protein isoform 1	1206	20	1.11e-42	0.685
downregulated	contig_6385	gdsl esterase lipase at5g03610-like	1549	20	1.13e-97	0.7455	1	F:hydrolase activity
downregulated	contig_6403	endo- - -beta-d-	1026	20	7.76e-112	0.8275	2	F:carboxymethylenebutenolidase activity; P:metabolic process
downregulated	contig_6493	f-box kelch-repeat protein at3g23880-like	2408	20	0	0.7335	4	F:ubiquitin-protein transferase activity; P:SCF-dependent proteasomal ubiquitin-dependent protein catabolic process; C:SCF ubiquitin ligase complex; P:protein ubiquitination
downregulated	contig_6555	conserved hypothetical protein	786	20	1.09e-26	0.6115
downregulated	contig_6561	probable peptide nitrate transporter at2g40460-like	2273	20	0	0.8945	3	C:integral component of membrane; P:transport; F:transporter activity
downregulated	contig_6619	linoleate 13s-lipoxygenase 2- chloroplastic-like	1898	20	0	0.869	4	F:oxidoreductase activity, acting on single donors with incorporation of molecular oxygen, incorporation of two atoms of oxygen; F:metal ion binding; P:oxylipin biosynthetic process; P:oxidation-reduction process
downregulated	contig_6620	lipoxygenase isoform 1	367	20	1.52e-39	0.7885	4	F:oxidoreductase activity, acting on single donors with incorporation of molecular oxygen, incorporation of two atoms of oxygen; F:metal ion binding; P:oxylipin biosynthetic process; P:oxidation-reduction process
downregulated	contig_6659	glutamate dehydrogenase 1	1736	20	0	0.9745	3	F:oxidoreductase activity, acting on the CH-NH2 group of donors, NAD or NADP as acceptor; P:cellular amino acid metabolic process; P:oxidation-reduction process
downregulated	contig_6666	system protein c	1071	20	4.57e-70	0.774
downregulated	contig_6683	dolichyl-diphosphooligosaccharide--protein glycosyltransferase 48 kda subunit-like	1789	20	0	0.886	11	C:endoplasmic reticulum membrane; F:transferase activity, transferring glycosyl groups; P:unidimensional cell growth; C:plasmodesma; C:integral component of membrane; C:Golgi apparatus; P:plant-type cell wall organization; P:protein N-linked glycosylation via asparagine; C:nucleolus; C:vacuolar membrane; C:plant-type cell wall
downregulated	contig_6718	clathrin interactor epsin 2-like	2139	20	0	0.7295
downregulated	contig_6728	---NA---	270
downregulated	contig_6745	protein p21-like	1061	20	6.32e-124	0.904	4	F:protein binding; P:killing of cells of other organism; C:extracellular region; P:defense response to fungus
downregulated	contig_6815	acidic endochitinase-like	1004	20	8.28e-90	0.8335	5	F:chitinase activity; C:extracellular space; F:chitin binding; P:polysaccharide catabolic process; P:chitin catabolic process
downregulated	contig_6906	udp-glucose:flavonoid 3-o-glucosyltransferase	1927	20	4.86e-162	0.6825	7	P:anthocyanin-containing compound biosynthetic process; P:flavonoid glucuronidation; F:anthocyanidin 3-O-glucosyltransferase activity; P:cyanidin 3-O-glucoside biosynthetic process; P:kaempferol O-glucoside biosynthetic process; C:intracellular membrane-bounded organelle; P:quercetin O-glucoside biosynthetic process
downregulated	contig_6915	pr5-like receptor kinase	299	20	8.56e-54	0.917	5	F:ATP binding; C:integral component of membrane; F:protein serine/threonine kinase activity; P:protein phosphorylation; F:polysaccharide binding
downregulated	contig_6978	cinnamoyl- reductase	1513	20	0	0.9385	4	F:coenzyme binding; F:dihydrokaempferol 4-reductase activity; P:oxidation-reduction process; F:cinnamoyl-CoA reductase activity
downregulated	contig_6986	ankyrin repeat-containing protein	731	20	1.72e-20	0.558	3	P:signal transduction; C:membrane; C:integral component of membrane
downregulated	contig_6988	chalcone isomerase	1041	20	1.21e-115	0.9135	2	F:chalcone isomerase activity; P:flavonoid biosynthetic process
downregulated	contig_6998	atp-citrate synthase alpha chain protein 1	1389	20	0	0.938	3	F:ATP binding; P:metabolic process; F:lyase activity
downregulated	contig_7008	2-oxoglutarate-dependent dioxygenase aop2-like	571	20	4.07e-77	0.768	3	F:dioxygenase activity; F:iron ion binding; P:oxidation-reduction process
downregulated	contig_7027	cytochrome p450 705a5-like	564	20	1.25e-36	0.6845	6	F:iron ion binding; P:secondary metabolite biosynthetic process; C:integral component of membrane; F:oxidoreductase activity, acting on paired donors, with incorporation or reduction of molecular oxygen, NAD(P)H as one donor, and incorporation of one atom of oxygen; P:oxidation-reduction process; F:heme binding
downregulated	contig_7186	carotenoid cleavage dioxygenase 1	2351	20	0	0.9035	8	C:plasmodesma; P:carotene catabolic process; C:Golgi apparatus; P:oxidation-reduction process; C:vacuolar membrane; P:xanthophyll catabolic process; F:9-cis-epoxycarotenoid dioxygenase activity; C:plasma membrane
downregulated	contig_7368	fatty acid hydroperoxide lyase	1729	20	0	0.8705	8	F:iron ion binding; F:oxidoreductase activity, acting on paired donors, with incorporation or reduction of molecular oxygen; C:chloroplast envelope; F:hydroperoxide dehydratase activity; P:oxidation-reduction process; F:monooxygenase activity; P:sterol metabolic process; F:heme binding
downregulated	contig_7445	retrotransposon-like protein 1	969	20	1.11e-26	0.5645	2	C:membrane; C:integral component of membrane
downregulated	contig_7599	chitinase family protein	1053	20	1.49e-134	0.828	5	F:chitinase activity; P:carbohydrate metabolic process; F:chitin binding; P:chitin catabolic process; C:extracellular region
downregulated	contig_7600	acidic endochitinase-like	1179	20	1.17e-147	0.8555	5	F:chitinase activity; P:carbohydrate metabolic process; F:chitin binding; P:chitin catabolic process; C:extracellular region
downregulated	contig_7749	folic acid and derivative biosynthetic process isoform 1	380	20	1.81e-57	0.9215	1	F:calcium ion binding
downregulated	contig_7863	iaa-amino acid hydrolase ilr1-like 4-like	1821	20	0	0.85	2	F:hippurate hydrolase activity; P:metabolic process
downregulated	contig_792	sieve element occlusion a	2397	20	0	0.7725
downregulated	contig_7945	transcription factor tt2-like	1472	20	7e-115	0.645	1	F:DNA binding
downregulated	contig_7987	udp-rhamnose:rhamnosyltransferase 1	1688	20	2.56e-153	0.736	6	P:flavonoid glucuronidation; F:quercetin 3-O-glucosyltransferase activity; C:intracellular membrane-bounded organelle; F:quercetin 7-O-glucosyltransferase activity; C:membrane; P:flavonoid biosynthetic process
downregulated	contig_8016	sugar carrier protein c-like	1883	20	0	0.911	11	C:nucleus; C:integral component of plasma membrane; C:plasmodesma; P:proton transport; F:2-alkenal reductase [NAD(P)] activity; F:sugar:proton symporter activity; P:glucose import; P:oxidation-reduction process; C:vacuole; F:glucose transmembrane transporter activity; P:glucose transmembrane transport
downregulated	contig_8074	---NA---	270
downregulated	contig_8089	probable gpi-anchored adhesin-like protein pga55	3102	20	0	0.6245
downregulated	contig_8145	upf0481 protein at3g02645	748	20	4.31e-40	0.6265	2	C:membrane; C:integral component of membrane
downregulated	contig_8151	---NA---	631
downregulated	contig_8190	basic blue	784	20	3.27e-64	0.8205	2	F:electron carrier activity; C:anchored component of plasma membrane
downregulated	contig_8221	oxidoreductase transition metal ion-binding protein	880	20	1.86e-33	0.822	1	C:integral component of membrane
downregulated	contig_8266	carotene epsilon- chloroplastic-like	285	20	3.52e-15	0.926	6	P:carotenoid biosynthetic process; F:iron ion binding; C:chloroplast envelope; F:zeinoxanthin epsilon hydroxylase activity; P:oxidation-reduction process; F:heme binding
downregulated	contig_8363	-n-methylcoclaurine 3 -hydroxylase	1967	20	0	0.7635	6	F:N-methylcoclaurine 3'-monooxygenase activity; F:iron ion binding; P:secondary metabolite biosynthetic process; C:integral component of membrane; P:oxidation-reduction process; F:heme binding
downregulated	contig_8368	zinc finger ccch domain-containing protein 18-like isoform x2	2565	20	0	0.7905	3	F:nucleotide binding; F:RNA binding; F:metal ion binding
downregulated	contig_8414	geraniol 8-hydroxylase-like	1999	20	0	0.788	6	F:iron ion binding; C:membrane; P:secondary metabolite biosynthetic process; F:oxidoreductase activity, acting on paired donors, with incorporation or reduction of molecular oxygen, NAD(P)H as one donor, and incorporation of one atom of oxygen; P:oxidation-reduction process; F:heme binding
downregulated	contig_8432	bidirectional sugar transporter sweet17-like	719	20	1.12e-103	0.7905	3	C:integral component of membrane; P:carbohydrate transmembrane transport; F:sugar transmembrane transporter activity
downregulated	contig_8461	---NA---	579
downregulated	contig_8507	dihydroflavonol 4-reductase	1416	20	0	0.891	6	F:nucleotide binding; P:anthocyanin-containing compound biosynthetic process; F:flavanone 4-reductase activity; F:coenzyme binding; F:dihydrokaempferol 4-reductase activity; P:oxidation-reduction process
downregulated	contig_857	copper-binding family protein	700	20	1.27e-49	0.8775	4	P:cellular transition metal ion homeostasis; F:transition metal ion binding; C:cytoplasm; P:metal ion transport
downregulated	contig_8716	flavonol synthase	415	20	2.41e-81	0.8965	4	P:flavonol biosynthetic process; F:flavonol synthase activity; F:metal ion binding; P:oxidation-reduction process
downregulated	contig_8841	no apical meristem family protein	1531	20	8.91e-139	0.859	4	C:nucleus; F:DNA binding; P:transcription, DNA-templated; P:regulation of transcription, DNA-templated
downregulated	contig_8842	g-type lectin s-receptor-like serine threonine-protein kinase at4g27290 isoform x1	511	20	1.5e-76	0.836	8	F:ATP binding; C:plasmodesma; P:recognition of pollen; C:integral component of membrane; F:protein serine/threonine kinase activity; P:protein phosphorylation; P:defense response; C:plasma membrane
downregulated	contig_8962	leucoanthocyanidin reductase	1184	20	0	0.8245	2	P:oxidation-reduction process; F:leucoanthocyanidin reductase activity
downregulated	contig_9041	premnaspirodiene oxygenase-like	1720	20	0	0.7495	4	F:metal ion binding; C:membrane; P:secondary metabolite biosynthetic process; F:oxidoreductase activity, acting on paired donors, with incorporation or reduction of molecular oxygen, NAD(P)H as one donor, and incorporation of one atom of oxygen
downregulated	contig_9092	cytochrome p450 705a5-like	1007	20	9.27e-122	0.7355	6	F:iron ion binding; F:oxidoreductase activity, acting on paired donors, with incorporation or reduction of molecular oxygen; C:integral component of membrane; P:oxidation-reduction process; F:monooxygenase activity; F:heme binding
downregulated	contig_9161	aspartate aminotransferase isoform 1	3468	20	0	0.8885	8	C:chloroplast; F:pyridoxal phosphate binding; F:identical protein binding; P:L-phenylalanine biosynthetic process; F:L-phenylalanine:2-oxoglutarate aminotransferase activity; F:L-aspartate:2-oxoglutarate aminotransferase activity; F:glutamate-prephenate aminotransferase activity; F:aspartate-prephenate aminotransferase activity
downregulated	contig_9181	vegetative incompatibility protein het-e-1-like	1790	20	0	0.8585	5	F:nucleotide binding; C:heterotrimeric G-protein complex; C:cytoplasm; F:myosin heavy chain kinase activity; P:protein phosphorylation
downregulated	contig_92	---NA---	406
downregulated	contig_921	udp-glucoronosyl udp-glucosyltransferase	1425	20	0	0.7795	5	P:flavonoid glucuronidation; F:quercetin 3-O-glucosyltransferase activity; C:intracellular membrane-bounded organelle; F:quercetin 7-O-glucosyltransferase activity; P:flavonoid biosynthetic process
downregulated	contig_9308	flavanone 3-hydroxylase	1770	20	1.09e-172	0.889	6	F:L-ascorbic acid binding; F:naringenin 3-dioxygenase activity; F:metal ion binding; P:oxidation-reduction process; P:flavonoid biosynthetic process; P:response to light stimulus
downregulated	contig_9390	PREDICTED: uncharacterized protein LOC100854649	1076	20	9.87e-51	0.757
downregulated	contig_9429	gdsl esterase lipase at4g10955	702	20	4.66e-31	0.5845	3	C:nucleus; P:lipid metabolic process; F:hydrolase activity
downregulated	contig_948	chalcone isomerase	994	20	9.33e-126	0.863	2	F:chalcone isomerase activity; P:flavonoid biosynthetic process
downregulated	contig_9529	protein trichome birefringence-like 19	1518	20	0	0.758	4	C:integral component of membrane; C:Golgi apparatus; P:cell wall organization or biogenesis; F:O-acetyltransferase activity
downregulated	contig_9542	protein tify 9-like	1248	20	1.61e-53	0.66	6	C:nucleus; F:transcription corepressor activity; P:response to wounding; P:regulation of jasmonic acid mediated signaling pathway; P:regulation of defense response; P:negative regulation of nucleic acid-templated transcription
downregulated	contig_9563	macpf domain-containing protein cad1-like	2300	20	0	0.872
downregulated	contig_9574	---NA---	491
downregulated	contig_959	triacylglycerol lipase 2-like	297	20	1.21e-19	0.713	2	P:lipid metabolic process; F:hydrolase activity
downregulated	contig_9713	subtilisin-like protease	1197	20	8.92e-138	0.796	3	C:cell wall; P:proteolysis; F:serine-type endopeptidase activity
downregulated	contig_9778	tyrosine transaminase family protein isoform 2	416	20	3.38e-75	0.8775	4	F:pyridoxal phosphate binding; F:transaminase activity; P:cellular amino acid metabolic process; P:biosynthetic process
downregulated	contig_9799	alcohol dehydrogenase 1	1582	20	0	0.97	3	F:zinc ion binding; P:oxidation-reduction process; F:alcohol dehydrogenase (NAD) activity
downregulated	contig_9815	scarecrow-like protein 14	2520	20	0	0.6895	4	C:nucleus; F:transcription factor activity, sequence-specific DNA binding; P:regulation of transcription, DNA-templated; F:sequence-specific DNA binding
downregulated	contig_9874	cytochrome family subfamily polypeptide	736	20	9.18e-125	0.807	8	P:defense response to other organism; F:hydroxyphenylacetonitrile 2-monooxygenase activity; F:iron ion binding; F:4-hydroxyphenylacetaldehyde oxime monooxygenase activity; P:secondary metabolite biosynthetic process; C:integral component of membrane; P:oxidation-reduction process; F:heme binding
downregulated	contig_9875	cytochrome family subfamily polypeptide	355	20	8.13e-11	0.789	7	F:hydroxyphenylacetonitrile 2-monooxygenase activity; F:iron ion binding; F:4-hydroxyphenylacetaldehyde oxime monooxygenase activity; P:secondary metabolite biosynthetic process; C:integral component of membrane; P:oxidation-reduction process; F:heme binding
downregulated	contig_9945	lrr receptor-like serine threonine-protein kinase gso1	754	20	4.44e-60	0.764	3	F:oxidoreductase activity; P:metabolic process; C:integral component of membrane
downregulated	contig_9958	cc-nbs-lrr resistance isoform 1	1245	20	3.12e-62	0.6645	2	F:ADP binding; P:defense response
